# Supplementary material for: Rehabilitation exoskeleton torque control based on PSO-RBFNN optimization
Source: PLoS One. 2023 Aug 8;18(8):e0285453. doi: 10.1371/journal.pone.0285453 (PMC10409375; doi:10.1371/journal.pone.0285453)
Supplement: S2 File — (XLSX) [file pone.0285453.s002.xlsx]

## Sheet: Sheet1
q1_PSORBF	q2_PSORBF	expected dq1	expected dq2	q1_PID	q2_PID	e1_PSORBF	e2_PSORBF	e1_PID	e2_PID	t
0	0	0	0	0	0	0	0	0	0	0
0.00016118	0.000201462	0.00399993	0.00499992	-0.000575577	0.000976622	-0.00589363	-0.00736705	0.00631626	0.00698124	0.01
0.000968025	0.00120951	0.00799947	0.00999933	-0.0021521	0.00356591	-0.00939878	-0.0117489	0.0113582	0.0102657	0.02
0.00268968	0.00335805	0.0119982	0.0149978	-0.00408759	0.0064732	-0.0121276	-0.0151622	0.0170917	0.012551	0.03
0.00549976	0.00685779	0.0159957	0.0199947	-0.00587167	0.00876431	-0.0138586	-0.0173347	0.0229404	0.0149517	0.04
0.00946463	0.0117811	0.0199917	0.0249896	-0.00718805	0.0100024	-0.014471	-0.0181239	0.0284872	0.0181619	0.05
0.0145417	0.0180612	0.0239856	0.029982	-0.00790611	0.0102091	-0.0139521	-0.0175254	0.0335036	0.0224011	0.06
0.0205875	0.0255063	0.0279771	0.0349714	-0.00802756	0.00971666	-0.0123935	-0.0156665	0.0379205	0.0275025	0.07
0.0273743	0.0338243	0.0319659	0.0399573	-0.00761909	0.00899052	-0.00997911	-0.012787	0.041769	0.0330735	0.08
0.0346135	0.0426573	0.0359514	0.0449393	-0.00675501	0.00848007	-0.00696525	-0.0092095	0.0451183	0.0386586	0.09
0.0419848	0.0516191	0.0399334	0.0499167	-0.00548215	0.00852823	-0.00365451	-0.0053038	0.048029	0.0438602	0.1
0.0491664	0.0603335	0.0439113	0.0548892	-0.00380771	0.00934018	-0.000366281	-0.00144911	0.0505285	0.0484014	0.11
0.0558653	0.0684685	0.0478849	0.0598561	-0.00170455	0.0109961	0.00259358	0.00200191	0.0526078	0.0521359	0.12
0.0618439	0.0757631	0.0518537	0.0648171	0.000874123	0.0134877	0.00496098	0.00475387	0.0542303	0.0550249	0.13
0.0669407	0.0820473	0.0558172	0.0697716	0.00397774	0.0167603	0.00653705	0.00659197	0.0553484	0.057098	0.14
0.0710825	0.0872511	0.0597753	0.0747191	0.00764428	0.0207473	0.00720475	0.00739641	0.055918	0.0584145	0.15
0.0742884	0.0914056	0.0637273	0.0796591	0.0118915	0.0253926	0.00693694	0.00714774	0.0559109	0.0590355	0.16
0.076664	0.0946351	0.0676729	0.0845912	0.016714	0.0306577	0.00579553	0.00592316	0.0553202	0.0590084	0.17
0.0783881	0.097141	0.0716118	0.0895148	0.0220848	0.0365193	0.00392203	0.00388481	0.0541614	0.0583645	0.18
0.0796926	0.0991804	0.0755436	0.0944294	0.0279599	0.0429596	0.00152093	0.00126123	0.0524693	0.0571242	0.19
0.0808382	0.10104	0.0794677	0.0993347	0.0342835	0.0499569	-0.00116228	-0.00167618	0.0502932	0.0553073	0.2
0.0820888	0.103011	0.083384	0.10423	0.0409929	0.0574768	-0.00386593	-0.00463973	0.0476917	0.0529414	0.21
0.083687	0.105357	0.0872918	0.109115	0.0480219	0.0654685	-0.00633729	-0.0073526	0.0447289	0.0500684	0.22
0.0858321	0.108295	0.091191	0.113989	0.055303	0.0738649	-0.00835566	-0.00957406	0.0414713	0.0467466	0.23
0.0886637	0.111975	0.0950811	0.118851	0.0627677	0.0825858	-0.00975145	-0.0111206	0.0379866	0.0430487	0.24
0.0922515	0.116469	0.0989616	0.123702	0.0703473	0.0915426	-0.0104196	-0.0118807	0.034343	0.0390585	0.25
0.0965915	0.121768	0.102832	0.12854	0.0779724	0.100644	-0.0103265	-0.0118221	0.0306091	0.0348653	0.26
0.101609	0.127786	0.106693	0.133366	0.0855737	0.109798	-0.0095105	-0.010991	0.0268539	0.0305599	0.27
0.10717	0.134373	0.110542	0.138178	0.0930826	0.11892	-0.00807513	-0.00950375	0.0231457	0.0262304	0.28
0.113091	0.141334	0.114381	0.142976	0.100432	0.127926	-0.00617743	-0.00753173	0.0195521	0.0219606	0.29
0.119164	0.148446	0.118208	0.14776	0.107559	0.136743	-0.00401134	-0.0052824	0.0161375	0.0178283	0.3
0.125173	0.155484	0.122023	0.152529	0.114404	0.1453	-0.00178839	-0.00297761	0.0129628	0.0139054	0.31
0.130914	0.162242	0.125827	0.157283	0.120916	0.153536	0.000282648	-0.000832182	0.010083	0.0102572	0.32
0.136215	0.168548	0.129617	0.162022	0.127048	0.161393	0.00201515	0.000965468	0.00754695	0.00694288	0.33
0.140951	0.174279	0.133395	0.166744	0.132763	0.168823	0.00326132	0.00226906	0.00539553	0.00401451	0.34
0.145054	0.179371	0.137159	0.171449	0.138032	0.175784	0.00392459	0.00298536	0.00366156	0.00151686	0.35
0.148515	0.183819	0.14091	0.176137	0.142835	0.182244	0.0039668	0.00307973	0.00236917	-0.00051337	0.36
0.151385	0.187675	0.144646	0.180808	0.147161	0.188178	0.00340946	0.00257618	0.0015337	-0.00204819	0.37
0.153768	0.191043	0.148368	0.18546	0.151007	0.193571	0.00232934	0.00155222	0.0011616	-0.00306876	0.38
0.155807	0.194062	0.152075	0.190094	0.15438	0.19842	0.000849005	0.000129314	0.0012506	-0.00356569	0.39
0.157669	0.196898	0.155767	0.194709	0.157295	0.202727	-0.000876587	-0.00154029	0.00178998	-0.00353911	0.4
0.159531	0.199722	0.159444	0.199305	0.159773	0.206507	-0.00267596	-0.0032888	0.00276087	-0.00299846	0.41
0.161558	0.202697	0.163104	0.20388	0.161844	0.209782	-0.00437782	-0.00494906	0.00413683	-0.00196218	0.42
0.163896	0.205962	0.166748	0.208435	0.163545	0.212583	-0.00582701	-0.00636994	0.00588442	-0.000457232	0.43
0.166651	0.209622	0.170376	0.21297	0.164919	0.214948	-0.00689821	-0.00742974	0.00796399	0.00148152	0.44
0.169885	0.213735	0.173986	0.217483	0.166011	0.216922	-0.00750636	-0.00804619	0.0103305	0.00381201	0.45
0.173612	0.218315	0.177579	0.221974	0.166874	0.218556	-0.00761279	-0.00818232	0.0129344	0.00648582	0.46
0.177798	0.223329	0.181155	0.226443	0.167562	0.219906	-0.00722696	-0.00784777	0.0157228	0.00944908	0.47
0.182366	0.228701	0.184712	0.23089	0.16813	0.221032	-0.00640363	-0.00709558	0.0186403	0.0126434	0.48
0.187205	0.234326	0.18825	0.235313	0.168636	0.221996	-0.00523596	-0.00601493	0.0216302	0.0160072	0.49
0.192181	0.240077	0.19177	0.239713	0.169136	0.222863	-0.00384542	-0.00472095	0.0246356	0.0194764	0.5
0.197152	0.245821	0.195271	0.244089	0.169684	0.223699	-0.00236933	-0.00334258	0.0276003	0.022986	0.51
0.201977	0.251429	0.198752	0.24844	0.170335	0.224566	-0.00094755	-0.00200989	0.0304698	0.0264712	0.52
0.206537	0.256791	0.202213	0.252767	0.171137	0.225528	0.000290735	-0.00084199	0.0331927	0.0298682	0.53
0.210738	0.26182	0.205654	0.257068	0.172137	0.226643	0.00123862	6.33016e-05	0.035721	0.033116	0.54
0.214521	0.266463	0.209075	0.261344	0.173374	0.227967	0.00182061	0.000637314	0.0380111	0.0361569	0.55
0.217867	0.270704	0.212474	0.265593	0.174885	0.22955	0.00199845	0.000845277	0.040025	0.038938	0.56
0.220798	0.274561	0.215853	0.269816	0.176698	0.231436	0.00177317	0.000687775	0.0417301	0.0414118	0.57
0.22337	0.278083	0.21921	0.274012	0.178836	0.233662	0.00118343	0.000198984	0.0431001	0.0435372	0.58
0.225669	0.281347	0.222544	0.278181	0.181314	0.236257	0.000300322	-0.000558061	0.0441154	0.0452805	0.59
0.2278	0.284445	0.225857	0.282321	0.184143	0.239245	-0.000780632	-0.00149861	0.0447633	0.0466153	0.6
0.229878	0.287481	0.229147	0.286434	0.187323	0.242637	-0.0019494	-0.00252495	0.0450378	0.0475235	0.61
0.232016	0.290554	0.232414	0.290518	0.190851	0.24644	-0.00309233	-0.00353602	0.04494	0.0479952	0.62
0.234315	0.293754	0.235658	0.294572	0.194714	0.250651	-0.00410288	-0.00443687	0.0444774	0.0480291	0.63
0.236853	0.297152	0.238878	0.298598	0.198896	0.255258	-0.00489125	-0.00514721	0.0436643	0.0476317	0.64
0.239682	0.300793	0.242075	0.302593	0.203373	0.260242	-0.00539198	-0.00560819	0.0425208	0.046818	0.65
0.242822	0.304696	0.245247	0.306558	0.208115	0.265577	-0.00556909	-0.00578688	0.0410727	0.04561	0.66
0.24626	0.308853	0.248394	0.310493	0.213091	0.27123	-0.0054181	-0.00567815	0.0393506	0.0440368	0.67
0.249955	0.313227	0.251517	0.314397	0.218261	0.277163	-0.0049652	-0.00530379	0.0373897	0.0421336	0.68
0.253841	0.317762	0.254615	0.318269	0.223586	0.283332	-0.00426357	-0.00470917	0.0352289	0.0399409	0.69
0.257835	0.322385	0.257687	0.322109	0.229022	0.289691	-0.00338729	-0.0039579	0.0329096	0.0375035	0.7
0.261844	0.327018	0.260734	0.325917	0.234525	0.296188	-0.00242365	-0.00312496	0.0304758	0.0348698	0.71
0.265775	0.331581	0.263754	0.329692	0.240047	0.302772	-0.00146445	-0.00228923	0.0279725	0.0320903	0.72
0.269544	0.336001	0.266748	0.333435	0.245544	0.30939	-0.000597289	-0.001526	0.0254451	0.0292173	0.73
0.273085	0.340219	0.269715	0.337144	0.250971	0.315989	0.000102424	-0.00090019	0.0229389	0.0263035	0.74
0.276349	0.344196	0.272656	0.340819	0.256283	0.322516	0.000578021	-0.000460914	0.0204978	0.023401	0.75
0.279318	0.347911	0.275569	0.344461	0.261441	0.328921	0.000796347	-0.000238422	0.0181637	0.0205607	0.76
0.281995	0.351366	0.278454	0.348068	0.266405	0.335157	0.000749412	-0.000240962	0.0159761	0.0178312	0.77
0.284409	0.354586	0.281312	0.35164	0.271141	0.341179	0.000454344	-0.000455748	0.0139709	0.0152583	0.78
0.28661	0.357611	0.284141	0.355177	0.275619	0.346947	-4.98306e-05	-0.000849552	0.0121801	0.0128839	0.79
0.288663	0.360495	0.286942	0.358678	0.279813	0.352425	-0.000705805	-0.00137527	0.0106313	0.0107458	0.8
0.290642	0.363299	0.289715	0.362144	0.283704	0.357582	-0.00144453	-0.00197577	0.00934722	0.0088768	0.81
0.29262	0.366085	0.292458	0.365573	0.287275	0.362393	-0.00219213	-0.00258958	0.00834543	0.00730441	0.82
0.294666	0.36891	0.295173	0.368966	0.290518	0.366839	-0.002877	-0.0031568	0.00763805	0.00605045	0.83
0.296838	0.371821	0.297857	0.372322	0.293427	0.370907	-0.00343639	-0.00362456	0.0072317	0.00513077	0.84
0.299175	0.374854	0.300512	0.37564	0.296005	0.37459	-0.00382183	-0.00395161	0.00712745	0.00455503	0.85
0.301696	0.378026	0.303137	0.378921	0.298258	0.377887	-0.00400304	-0.00411164	0.00732094	0.0043267	0.86
0.304403	0.381335	0.305732	0.382164	0.300199	0.380804	-0.00396994	-0.00409516	0.00780255	0.00444304	0.87
0.307273	0.384769	0.308296	0.385369	0.301843	0.383353	-0.00373172	-0.00391246	0.00855765	0.00489525	0.88
0.310269	0.388296	0.310829	0.388536	0.303213	0.385549	-0.00331891	-0.00358136	0.00956697	0.00566874	0.89
0.313339	0.391876	0.313331	0.391663	0.304333	0.387417	-0.00277505	-0.00313792	0.0108071	0.00674344	0.9
0.316426	0.395462	0.315801	0.394752	0.305233	0.388982	-0.00215441	-0.0026259	0.0122507	0.00809427	0.91
0.319467	0.399003	0.318241	0.397801	0.305943	0.390277	-0.00151608	-0.00209338	0.0138676	0.0096916	0.92
0.322407	0.402453	0.320648	0.40081	0.306498	0.391336	-0.00091831	-0.00158811	0.0156248	0.0115019	0.93
0.325198	0.405773	0.323023	0.403779	0.306933	0.392198	-0.000413109	-0.00115312	0.0174875	0.0134884	0.94
0.327804	0.408931	0.325366	0.406708	0.307284	0.392903	-4.16531e-05	-0.000822926	0.0194195	0.0156117	0.95
0.330207	0.411912	0.327677	0.409596	0.307588	0.393492	0.000169079	-0.000620778	0.0213842	0.0178307	0.96
0.332406	0.414701	0.329954	0.412443	0.307882	0.394007	0.000208074	-0.000556582	0.0233448	0.0201032	0.97
0.334437	0.41725	0.332199	0.415249	0.308201	0.394492	9.84417e-05	-0.000675328	0.0252655	0.0223865	0.98
0.336299	0.419659	0.33441	0.418013	0.308577	0.394986	-0.000147669	-0.00093794	0.0271115	0.0246386	0.99
0.338029	0.421963	0.336588	0.420735	0.309043	0.395531	-0.000510624	-0.00128079	0.0288503	0.0268188	1
0.339671	0.424203	0.338733	0.423416	0.309627	0.396164	-0.00094969	-0.0016658	0.0304516	0.0288881	1.01
0.341273	0.42642	0.340843	0.426054	0.310355	0.396918	-0.00141877	-0.00205264	0.0318881	0.0308101	1.02
0.342882	0.428649	0.34292	0.428649	0.311249	0.397826	-0.00187092	-0.00240263	0.0331361	0.0325519	1.03
0.344537	0.430921	0.344962	0.431202	0.312325	0.398915	-0.00226277	-0.00268217	0.0341756	0.034084	1.04
0.34627	0.433257	0.346969	0.433712	0.313598	0.400206	-0.00255838	-0.00286573	0.0349906	0.0353814	1.05
0.3481	0.435666	0.348942	0.436178	0.315078	0.401718	-0.00273227	-0.00293776	0.0355695	0.0364236	1.06
0.350038	0.438137	0.35088	0.4386	0.316769	0.403464	-0.00276659	-0.00290688	0.035905	0.037195	1.07
0.352076	0.440657	0.352783	0.440979	0.318671	0.405451	-0.00266803	-0.0027612	0.0359943	0.0376853	1.08
0.35419	0.443219	0.354651	0.443313	0.32078	0.407681	-0.00244312	-0.0025335	0.035839	0.0378892	1.09
0.356352	0.445798	0.356483	0.445604	0.323088	0.410152	-0.00212092	-0.00223235	0.0354452	0.0378068	1.1
0.358526	0.448361	0.358279	0.447849	0.325583	0.412856	-0.0017334	-0.0018862	0.034823	0.0374433	1.11
0.360673	0.450877	0.36004	0.45005	0.328249	0.41578	-0.0013172	-0.00152636	0.0339864	0.0368088	1.12
0.362756	0.453314	0.361765	0.452206	0.331065	0.418906	-0.000910075	-0.00118404	0.032953	0.0359182	1.13
0.364741	0.455647	0.363453	0.454317	0.334011	0.422213	-0.0005473	-0.000887431	0.0317435	0.0347906	1.14
0.366602	0.457856	0.365106	0.456382	0.337059	0.425676	-0.000258511	-0.000659204	0.0303816	0.0334492	1.15
0.368322	0.459929	0.366721	0.458402	0.340185	0.429267	-6.51817e-05	-0.000514692	0.0288932	0.0319203	1.16
0.369901	0.461847	0.3683	0.460375	0.343358	0.432955	2.10091e-05	-0.000460739	0.027306	0.0302333	1.17
0.371352	0.463587	0.369842	0.462303	0.346549	0.436706	1.62635e-05	-0.000543035	0.0256489	0.0284198	1.18
0.37267	0.46522	0.371348	0.464184	0.349728	0.440487	-8.44276e-05	-0.000713442	0.0239518	0.0265131	1.19
0.373875	0.466768	0.372816	0.46602	0.352864	0.444264	-0.000271123	-0.000933561	0.0222446	0.0245475	1.2
0.374992	0.468259	0.374246	0.467808	0.355929	0.448	-0.000520503	-0.00117786	0.020557	0.0225579	1.21
0.376053	0.469718	0.37564	0.46955	0.358894	0.451661	-0.000804412	-0.00141968	0.0189177	0.0205786	1.22
0.377087	0.471171	0.376996	0.471244	0.361732	0.455215	-0.00109268	-0.00163373	0.0173543	0.0186437	1.23
0.378123	0.472636	0.378314	0.472892	0.364418	0.458628	-0.00135601	-0.00179839	0.0158925	0.0167855	1.24
0.379183	0.474125	0.379594	0.474492	0.36693	0.461872	-0.00156868	-0.00189758	0.0145555	0.0150345	1.25
0.380284	0.475645	0.380836	0.476045	0.369248	0.464919	-0.00171078	-0.00192198	0.0133643	0.0134188	1.26
0.381435	0.477194	0.38204	0.47755	0.371356	0.467746	-0.00176976	-0.00186966	0.0123368	0.0119637	1.27
0.382636	0.478762	0.383206	0.479008	0.373241	0.470332	-0.0017414	-0.0017458	0.0114875	0.0106913	1.28
0.383877	0.480334	0.384334	0.480418	0.374893	0.472661	-0.0016297	-0.00156211	0.0108279	0.00962	1.29
0.385145	0.481892	0.385423	0.481779	0.376305	0.474719	-0.00144629	-0.00133523	0.0103655	0.00876437	1.3
0.386417	0.483414	0.386474	0.483092	0.377477	0.476498	-0.00120893	-0.00108514	0.0101045	0.00813501	1.31
0.387671	0.484879	0.387486	0.484358	0.378408	0.477994	-0.000939624	-0.000833086	0.0100454	0.00773831	1.32
0.388881	0.486267	0.388459	0.485574	0.379105	0.479206	-0.000662397	-0.000599579	0.0101849	0.00757649	1.33
0.390025	0.487561	0.389394	0.486742	0.379574	0.480138	-0.000400972	-0.000402499	0.0105167	0.00764756	1.34
0.391082	0.488751	0.390289	0.487862	0.379827	0.480799	-0.000176574	-0.000255563	0.0110307	0.00794547	1.35
0.39204	0.48983	0.391146	0.488932	0.379879	0.4812	-6.06994e-06	-0.000167224	0.0117141	0.00846023	1.36
0.392889	0.490798	0.391963	0.489954	0.379747	0.481356	9.94209e-05	-0.000140128	0.0125512	0.00917822	1.37
0.393628	0.491661	0.392741	0.490927	0.379449	0.481285	0.000135757	-0.000172338	0.0135239	0.0100824	1.38
0.394265	0.492426	0.39348	0.49185	0.379007	0.481011	0.000105385	-0.000256423	0.014612	0.0111528	1.39
0.394808	0.493113	0.39418	0.492725	0.378444	0.480555	1.62885e-05	-0.0003789	0.0157935	0.0123669	1.4
0.395273	0.49374	0.39484	0.49355	0.377782	0.479944	-0.000119036	-0.000521634	0.0170453	0.0136997	1.41
0.395679	0.494322	0.395461	0.494326	0.377047	0.479204	-0.000283583	-0.000667424	0.0183433	0.0151249	1.42
0.396044	0.494877	0.396042	0.495052	0.376263	0.478365	-0.000458355	-0.000799524	0.0196632	0.0166148	1.43
0.396389	0.495418	0.396583	0.495729	0.375454	0.477453	-0.00062422	-0.000903178	0.0209804	0.018141	1.44
0.396728	0.495954	0.397085	0.496356	0.374644	0.476499	-0.000763689	-0.000966906	0.0222711	0.0196753	1.45
0.397075	0.496491	0.397547	0.496934	0.373855	0.475529	-0.000862479	-0.00098343	0.0235121	0.0211892	1.46
0.397437	0.497026	0.39797	0.497462	0.373108	0.47457	-0.000910619	-0.00095038	0.0246818	0.0226557	1.47
0.397845	0.497478	0.398352	0.49794	0.372423	0.473648	-0.000902733	-0.000871569	0.0257599	0.0240486	1.48
0.398262	0.497927	0.398695	0.498369	0.371816	0.472785	-0.00079942	-0.000862674	0.0267283	0.0253438	1.49
0.398679	0.49837	0.398998	0.498747	0.371302	0.472003	-0.00066569	-0.00077155	0.0275709	0.0265191	1.5
0.399081	0.498795	0.399261	0.499076	0.370894	0.47132	-0.00050005	-0.00064196	0.0282745	0.0275549	1.51
0.399453	0.499192	0.399484	0.499355	0.3706	0.470751	-0.000316554	-0.000485164	0.0288283	0.0284345	1.52
0.39978	0.499547	0.399667	0.499584	0.370428	0.470308	-0.000130546	-0.000313804	0.0292245	0.0291441	1.53
0.400047	0.499846	0.39981	0.499763	0.37038	0.47	4.30579e-05	-0.000141332	0.029458	0.0296732	1.54
0.400243	0.500076	0.399914	0.499892	0.370457	0.469833	0.000191138	1.92826e-05	0.029527	0.0300149	1.55
0.400358	0.500229	0.399977	0.499971	0.370656	0.469807	0.000303513	0.000156729	0.0294324	0.0301653	1.56
0.400576	0.499786	0.4	0.5	0.370972	0.469923	0.000656677	-0.000510417	0.0291783	0.0301246	1.57
0.400864	0.498831	0.399983	0.499979	0.371397	0.470174	0.000753089	-0.000634592	0.0287711	0.0298958	1.58
0.401008	0.49796	0.399926	0.499908	0.371921	0.470552	0.00104554	-0.00144878	0.0282204	0.0294856	1.59
0.400992	0.497242	0.399829	0.499787	0.372531	0.471047	0.00122661	-0.00209527	0.0275377	0.0289037	1.6
0.400813	0.496722	0.399693	0.499616	0.373211	0.471643	0.00128675	-0.00251811	0.0267369	0.0281627	1.61
0.400478	0.496419	0.399516	0.499395	0.373945	0.472326	0.00122807	-0.0026845	0.0258337	0.0272779	1.62
0.400007	0.496329	0.399299	0.499124	0.374715	0.473076	0.00106362	-0.00258692	0.0248455	0.0262669	1.63
0.399426	0.496422	0.399043	0.498803	0.375503	0.473872	0.000815737	-0.0022427	0.0237908	0.0251491	1.64
0.398766	0.496647	0.398746	0.498433	0.376288	0.474693	0.000513533	-0.00169136	0.0226889	0.0239457	1.65
0.398063	0.49694	0.39841	0.498012	0.37705	0.475517	0.000189922	-0.000989947	0.0215599	0.0226789	1.66
0.397348	0.497229	0.398033	0.497542	0.377769	0.476319	-0.000121612	-0.000207017	0.0204239	0.0213719	1.67
0.396652	0.497439	0.397617	0.497022	0.378426	0.477076	-0.000390154	0.000584253	0.0193006	0.020048	1.68
0.395996	0.497501	0.397161	0.496452	0.379001	0.477766	-0.000590114	0.00131306	0.0182096	0.0187305	1.69
0.395394	0.497361	0.396666	0.495832	0.379477	0.478366	-0.000703384	0.00191745	0.0171693	0.0174423	1.7
0.394852	0.496979	0.396131	0.495163	0.379837	0.478854	-0.000720693	0.00234971	0.0161969	0.0162053	1.71
0.394364	0.496334	0.395556	0.494445	0.380066	0.479211	-0.000642091	0.00258016	0.0153084	0.0150402	1.72
0.393917	0.495428	0.394942	0.493677	0.380151	0.479418	-0.000476541	0.00259915	0.0145177	0.0139661	1.73
0.393491	0.494281	0.394288	0.49286	0.380081	0.47946	-0.000240703	0.00241711	0.013837	0.0130001	1.74
0.39306	0.492931	0.393594	0.491993	0.379847	0.479322	4.29434e-05	0.00206267	0.0132763	0.0121573	1.75
0.392599	0.491428	0.392862	0.491077	0.379442	0.478994	0.000348444	0.00157927	0.0128433	0.0114503	1.76
0.39208	0.489829	0.39209	0.490112	0.378864	0.478466	0.000648926	0.00102045	0.0125433	0.0108889	1.77
0.391479	0.488194	0.391279	0.489098	0.378109	0.477734	0.000919139	0.000444435	0.0123793	0.0104805	1.78
0.390778	0.486578	0.390428	0.488035	0.377179	0.476794	0.00113773	-9.14485e-05	0.0123516	0.0102295	1.79
0.389964	0.48503	0.389539	0.486924	0.376077	0.475645	0.00128905	-0.000536087	0.0124584	0.0101375	1.8
0.389032	0.483582	0.388611	0.485763	0.374809	0.474292	0.00136438	-0.000849054	0.0126954	0.0102033	1.81
0.387986	0.482254	0.387644	0.484555	0.373382	0.472739	0.00136243	-0.0010039	0.013056	0.0104228	1.82
0.386833	0.481049	0.386638	0.483297	0.371806	0.470995	0.00128915	-0.000990032	0.0135317	0.0107894	1.83
0.385591	0.479952	0.385593	0.481991	0.370092	0.469069	0.00115685	-0.000812981	0.014112	0.011294	1.84
0.384278	0.478936	0.38451	0.480638	0.368254	0.466975	0.00098278	-0.000493223	0.0147848	0.0119252	1.85
0.382916	0.477963	0.383389	0.479236	0.366306	0.464727	0.00078734	-6.36229e-05	0.0155365	0.0126695	1.86
0.381528	0.476988	0.382229	0.477786	0.364263	0.462341	0.000592023	0.000434157	0.0163523	0.0135119	1.87
0.380131	0.475963	0.38103	0.476288	0.362141	0.459835	0.000417381	0.0009539	0.0172168	0.0144355	1.88
0.378744	0.474844	0.379794	0.474743	0.359957	0.457227	0.000281152	0.00144933	0.0181135	0.0154226	1.89
0.377376	0.47359	0.37852	0.47315	0.357728	0.454537	0.000196735	0.00187841	0.0190261	0.0164545	1.9
0.376033	0.472174	0.377208	0.47151	0.35547	0.451783	0.000172133	0.00220707	0.019938	0.0175122	1.91
0.374714	0.470578	0.375858	0.469823	0.3532	0.448985	0.000209437	0.00241203	0.020833	0.0185763	1.92
0.373414	0.468794	0.374471	0.468089	0.350932	0.446163	0.000304823	0.00248267	0.0216953	0.0196279	1.93
0.37212	0.466835	0.373046	0.466308	0.348682	0.443334	0.000451531	0.002415	0.0225103	0.0206485	1.94
0.370817	0.464723	0.371584	0.46448	0.346462	0.440516	0.000633172	0.00223212	0.0232641	0.0216205	1.95
0.369488	0.462486	0.370085	0.462606	0.344285	0.437724	0.000834463	0.00195682	0.0239444	0.0225274	1.96
0.368116	0.460162	0.368548	0.460685	0.34216	0.434974	0.00103821	0.00162151	0.0245402	0.0233541	1.97
0.366685	0.457787	0.366975	0.458719	0.340097	0.432278	0.0012277	0.0012628	0.0250424	0.0240873	1.98
0.365182	0.455398	0.365365	0.456707	0.338101	0.429647	0.00138829	0.000917854	0.0254435	0.0247156	1.99
0.363597	0.453029	0.363719	0.454649	0.336178	0.427089	0.00150862	0.000620954	0.0257382	0.0252294	2
0.361925	0.450704	0.362036	0.452545	0.33433	0.42461	0.00158157	0.00040043	0.025923	0.0256216	2.01
0.360168	0.448438	0.360317	0.450397	0.332558	0.422215	0.00160469	0.000276284	0.0259964	0.0258872	2.02
0.358329	0.446237	0.358562	0.448203	0.330859	0.419905	0.00158028	0.000258683	0.025959	0.0260236	2.03
0.356418	0.444096	0.356771	0.445964	0.329232	0.41768	0.00151495	0.000347433	0.0258134	0.0260306	2.04
0.354447	0.441999	0.354945	0.443681	0.32767	0.415536	0.0014188	0.00053248	0.025564	0.0259103	2.05
0.352429	0.439924	0.353083	0.441354	0.326167	0.413468	0.00130435	0.000795235	0.025217	0.0256668	2.06
0.350378	0.437845	0.351186	0.438982	0.324715	0.411469	0.00118528	0.00111067	0.0247804	0.0253068	2.07
0.348307	0.43573	0.349253	0.436566	0.323302	0.40953	0.0010751	0.00144991	0.0242634	0.0248386	2.08
0.346229	0.433551	0.347286	0.434107	0.321919	0.407641	0.000985893	0.00178312	0.0236768	0.0242725	2.09
0.344151	0.431282	0.345284	0.431605	0.320554	0.405788	0.000927275	0.00208225	0.0230321	0.0236202	2.1
0.342078	0.4289	0.343247	0.429059	0.319193	0.403958	0.000905593	0.00232365	0.0223421	0.0228949	2.11
0.340011	0.426394	0.341176	0.42647	0.317823	0.402137	0.000923478	0.00248998	0.0216199	0.022111	2.12
0.338647	0.421844	0.339071	0.423839	0.316432	0.400309	0.000947213	0.00266084	0.0208791	0.0212834	2.13
0.337182	0.417432	0.336932	0.421165	0.315004	0.39846	0.0020629	-0.000148469	0.0201333	0.0204279	2.14
0.33556	0.413305	0.33476	0.418449	0.313528	0.396572	0.00270723	-0.00167653	0.019396	0.0195602	2.15
0.333732	0.40958	0.332553	0.415692	0.311991	0.394632	0.00320396	-0.0028218	0.0186806	0.0186961	2.16
0.33167	0.406327	0.330314	0.412892	0.310379	0.392623	0.00351538	-0.0034917	0.0179996	0.0178513	2.17
0.329366	0.403563	0.328042	0.410052	0.308683	0.390532	0.00362263	-0.00364183	0.0173648	0.0170405	2.18
0.326831	0.40126	0.325736	0.40717	0.306893	0.388346	0.00352659	-0.00327803	0.0167869	0.0162779	2.19
0.324094	0.399339	0.323399	0.404248	0.304998	0.386051	0.00324701	-0.00245365	0.0162757	0.0155763	2.2
0.321199	0.397689	0.321028	0.401286	0.302993	0.383638	0.00281983	-0.00126265	0.0158394	0.0149475	2.21
0.318199	0.396174	0.318626	0.398283	0.300871	0.381098	0.00229318	0.000170997	0.0154847	0.0144015	2.22
0.315152	0.394647	0.316192	0.39524	0.298629	0.378423	0.00172233	0.00170604	0.0152171	0.013947	2.23
0.312115	0.392965	0.313726	0.392158	0.296263	0.375607	0.00116431	0.00319785	0.01504	0.0135907	2.24
0.30914	0.391001	0.311229	0.389037	0.293772	0.372648	0.000672463	0.00451202	0.0149555	0.0133375	2.25
0.306265	0.388657	0.308701	0.385876	0.291158	0.369542	0.000291717	0.00553638	0.0149638	0.0131903	2.26
0.303516	0.385872	0.306142	0.382677	0.288423	0.366292	5.47282e-05	0.00619048	0.0150636	0.0131501	2.27
0.300906	0.38262	0.303552	0.37944	0.285571	0.362897	-1.91339e-05	0.00642765	0.0152519	0.0132162	2.28
0.298429	0.37892	0.300932	0.376165	0.282608	0.359364	6.99055e-05	0.0062518	0.0155241	0.0133857	2.29
0.296061	0.374831	0.298282	0.372853	0.27954	0.355697	0.000310789	0.00569321	0.0158743	0.013654	2.3
0.293772	0.370439	0.295602	0.369503	0.276376	0.351904	0.000675114	0.00482652	0.0162952	0.014015	2.31
0.291518	0.365851	0.292893	0.366116	0.273124	0.347994	0.00112573	0.00374763	0.0167784	0.0144607	2.32
0.289256	0.361185	0.290154	0.362692	0.269796	0.343977	0.00161905	0.00256799	0.0173146	0.014982	2.33
0.286938	0.356558	0.287386	0.359232	0.266401	0.339865	0.00210934	0.00140366	0.0178935	0.0155685	2.34
0.284524	0.352073	0.284589	0.355737	0.262951	0.335669	0.00255308	0.000364311	0.0185043	0.0162087	2.35
0.28198	0.347814	0.281764	0.352205	0.259458	0.331402	0.00291291	-0.000456711	0.0191358	0.0168905	2.36
0.279285	0.343837	0.278911	0.348639	0.255934	0.327078	0.00316085	-0.000990346	0.0197766	0.0176011	2.37
0.276429	0.340165	0.27603	0.345037	0.25239	0.322711	0.00328062	-0.00119762	0.0204152	0.0183274	2.38
0.273414	0.336787	0.273121	0.341402	0.248838	0.318313	0.00326869	-0.001072	0.0210405	0.0190562	2.39
0.270256	0.333668	0.270185	0.337732	0.245288	0.313899	0.00313349	-0.00063705	0.0216416	0.0197746	2.4
0.26698	0.330742	0.267222	0.334028	0.241751	0.309481	0.00289432	5.64591e-05	0.0222085	0.0204697	2.41
0.263617	0.327926	0.264232	0.330291	0.238235	0.305071	0.00257965	0.000934973	0.0227315	0.0211297	2.42
0.260206	0.325128	0.261216	0.32652	0.23475	0.30068	0.00222371	0.00191086	0.0232024	0.0217432	2.43
0.256782	0.322255	0.258174	0.322717	0.231302	0.296318	0.00186311	0.00289115	0.0236136	0.0222999	2.44
0.253382	0.319222	0.255106	0.318882	0.227897	0.291995	0.00153333	0.00378641	0.0239589	0.0227907	2.45
0.250033	0.315958	0.252012	0.315015	0.22454	0.287718	0.00126543	0.00451893	0.0242334	0.0232079	2.46
0.246755	0.312415	0.248893	0.311117	0.221234	0.283493	0.00108342	0.00502937	0.0244336	0.023545	2.47
0.243559	0.30857	0.24575	0.307187	0.217981	0.279323	0.00100225	0.00528156	0.0245572	0.0237972	2.48
0.240444	0.304426	0.242581	0.303227	0.214781	0.275213	0.0010269	0.00526481	0.0246035	0.0239612	2.49
0.237402	0.300011	0.239389	0.299236	0.211633	0.271164	0.00115225	0.00499385	0.0245731	0.0240355	2.5
0.234414	0.295373	0.236172	0.295215	0.208534	0.267174	0.00136405	0.00450638	0.0244681	0.0240199	2.51
0.231454	0.290578	0.232932	0.291165	0.205482	0.263242	0.00164059	0.00385855	0.0242917	0.0239162	2.52
0.228495	0.2857	0.229669	0.287086	0.202471	0.259364	0.00195505	0.00311904	0.0240487	0.0237276	2.53
0.225507	0.280814	0.226382	0.282978	0.199495	0.255536	0.00227821	0.00236206	0.0237447	0.0234585	2.54
0.222463	0.275991	0.223073	0.278842	0.196548	0.251751	0.00258124	0.0016603	0.0233864	0.0231153	2.55
0.219338	0.271291	0.219742	0.274678	0.193621	0.248002	0.00283837	0.00107821	0.0229816	0.022705	2.56
0.216116	0.266756	0.216389	0.270486	0.190706	0.244279	0.00302918	0.000666344	0.0225385	0.0222361	2.57
0.212788	0.262409	0.213014	0.266267	0.187795	0.240575	0.00314025	0.000457272	0.0220662	0.0217178	2.58
0.209353	0.258254	0.209618	0.262022	0.184878	0.236878	0.00316611	0.000463306	0.0215738	0.0211603	2.59
0.205818	0.25427	0.206201	0.257751	0.181947	0.233179	0.00310944	0.000676173	0.021071	0.0205741	2.6
0.202197	0.250424	0.202763	0.253453	0.178991	0.229467	0.00298043	0.00106879	0.0205673	0.01997	2.61
0.19851	0.246665	0.199305	0.249131	0.176001	0.225732	0.00279556	0.00159842	0.0200722	0.0193592	2.62
0.194779	0.242936	0.195827	0.244783	0.17297	0.221962	0.00257578	0.00221139	0.0195949	0.0187526	2.63
0.19103	0.239176	0.192329	0.240411	0.169889	0.218147	0.0023444	0.00284854	0.019144	0.018161	2.64
0.187286	0.235328	0.188812	0.236015	0.166751	0.214279	0.00212479	0.00345095	0.0187276	0.0175945	2.65
0.183566	0.231345	0.185277	0.231596	0.163549	0.210349	0.0019382	0.0039654	0.0183531	0.0170628	2.66
0.179886	0.227188	0.181722	0.227153	0.160277	0.206348	0.00180193	0.00434908	0.0180268	0.0165748	2.67
0.176255	0.222838	0.17815	0.222687	0.156931	0.202269	0.00172783	0.00457313	0.0177543	0.0161381	2.68
0.172676	0.218291	0.17456	0.2182	0.153508	0.198107	0.00172151	0.00462458	0.0175398	0.0157597	2.69
0.169145	0.213559	0.170952	0.21369	0.150005	0.193858	0.001782	0.00450705	0.0173868	0.015445	2.7
0.165651	0.20867	0.167327	0.209159	0.146421	0.189518	0.00190208	0.00423987	0.0172972	0.0151984	2.71
0.162181	0.203661	0.163686	0.204607	0.142756	0.185085	0.00206928	0.00385545	0.0172718	0.0150229	2.72
0.158717	0.198581	0.160028	0.200035	0.139011	0.180558	0.00226728	0.00339559	0.0173104	0.01492	2.73
0.15524	0.193476	0.156354	0.195442	0.13519	0.17594	0.00247755	0.0029073	0.0174114	0.01489	2.74
0.151731	0.188396	0.152664	0.19083	0.131295	0.171232	0.00268118	0.00243821	0.0175722	0.0149318	2.75
0.148175	0.183381	0.14896	0.1862	0.127331	0.166437	0.00286065	0.00203216	0.017789	0.0150429	2.76
0.144559	0.178463	0.14524	0.18155	0.123304	0.16156	0.00300139	0.00172522	0.018057	0.0152196	2.77
0.140875	0.173663	0.141506	0.176882	0.11922	0.156608	0.003093	0.00154274	0.0183707	0.0154571	2.78
0.137122	0.168985	0.137757	0.172197	0.115087	0.151586	0.00313016	0.00149719	0.0187237	0.0157495	2.79
0.133302	0.164424	0.133995	0.167494	0.110912	0.146504	0.00311265	0.0015881	0.0191088	0.0160898	2.8
0.129422	0.159961	0.13022	0.162775	0.106703	0.141369	0.00304547	0.00180196	0.0195185	0.0164704	2.81
0.125495	0.155566	0.126431	0.158039	0.102468	0.136191	0.00293785	0.00211479	0.019945	0.0168829	2.82
0.121535	0.151205	0.12263	0.153287	0.098217	0.130979	0.00280244	0.00249418	0.02038	0.0173185	2.83
0.117558	0.146838	0.118817	0.148521	0.0939578	0.125742	0.00265394	0.00290286	0.0208154	0.017768	2.84
0.113579	0.142429	0.114991	0.143739	0.0896988	0.120492	0.0025076	0.00330241	0.021243	0.0182222	2.85
0.109612	0.137943	0.111154	0.138943	0.0854481	0.115237	0.00237782	0.00365684	0.0216551	0.0186716	2.86
0.105669	0.133354	0.107306	0.134133	0.0812134	0.109986	0.00227684	0.00393585	0.0220441	0.0191072	2.87
0.101758	0.128646	0.103448	0.12931	0.0770017	0.10475	0.00221368	0.00411741	0.0224032	0.0195201	2.88
0.0979052	0.123745	0.0995787	0.124473	0.0728192	0.0995366	0.00223013	0.004087	0.022726	0.0199022	2.89
0.0941065	0.118666	0.0956997	0.119625	0.0686716	0.0943532	0.0022628	0.00402272	0.023007	0.0202457	2.9
0.0903284	0.113503	0.0918112	0.114764	0.0645633	0.0892068	0.00236702	0.00376991	0.0232416	0.0205439	2.91
0.0865597	0.108288	0.0879134	0.109892	0.0604982	0.0841035	0.00249522	0.00346009	0.023426	0.0207909	2.92
0.0827878	0.103053	0.0840069	0.105009	0.0564787	0.079048	0.00263518	0.00312507	0.0235575	0.0209817	2.93
0.0790004	0.0978327	0.080092	0.100115	0.0525065	0.0740441	0.00277408	0.00279764	0.0236344	0.0211126	2.94
0.0751861	0.0926559	0.0761691	0.0952113	0.0485822	0.0690945	0.00289969	0.00250847	0.0236559	0.0211808	2.95
0.0713359	0.087546	0.0722385	0.0902981	0.0447052	0.0642003	0.00300149	0.00228336	0.0236224	0.021185	2.96
0.0674438	0.0825181	0.0683007	0.0853759	0.0408741	0.0593619	0.00307162	0.00214105	0.0235353	0.0211248	2.97
0.0635089	0.0775744	0.0643561	0.0804452	0.0370863	0.0545781	0.0031061	0.00208987	0.0233971	0.0210012	2.98
0.059534	0.0727065	0.0604051	0.0755064	0.0333386	0.0498468	0.00310549	0.00212633	0.0232109	0.0208162	2.99
0.0555197	0.0679144	0.056448	0.07056	0.0296267	0.0451648	0.00307139	0.00224494	0.022981	0.0205732	3
0.051473	0.0631805	0.0524853	0.0656066	0.0259458	0.0405277	0.00300677	0.00243752	0.0227122	0.0202763	3.01
0.0474031	0.0584819	0.0485173	0.0606466	0.0222903	0.0359304	0.00291948	0.00268309	0.0224102	0.0199306	3.02
0.0433208	0.0537927	0.0445445	0.0556806	0.0186544	0.0313671	0.00281903	0.00295692	0.022081	0.0195423	3.03
0.0392369	0.049087	0.0405672	0.050709	0.0150317	0.0268312	0.00271573	0.00323268	0.0217313	0.019118	3.04
0.0351616	0.0443407	0.0365859	0.0457323	0.0114157	0.0223157	0.00261967	0.00348493	0.0213677	0.018665	3.05
0.0311035	0.0395342	0.0326009	0.0407511	0.00779967	0.0178132	0.00253987	0.00369147	0.0209973	0.018191	3.06
0.027069	0.0346541	0.0286126	0.0357658	0.00417708	0.0133161	0.0024834	0.00383528	0.0206272	0.017704	3.07
0.0230618	0.0296934	0.0246215	0.0307769	0.0005415	0.00881686	0.00245497	0.00390552	0.0202641	0.017212	3.08
0.0190836	0.0246507	0.0206279	0.0257849	-0.00311316	0.00430798	0.00245719	0.00389649	0.0199148	0.016723	3.09
0.0151322	0.0195338	0.0166323	0.0207903	-0.00679257	-0.000217703	0.00248814	0.00381456	0.0195855	0.0162449	3.1
0.0112016	0.0143611	0.012635	0.0157937	-0.0105019	-0.00476697	0.00254479	0.00366821	0.019282	0.0157852	3.11
0.00728511	0.0091516	0.00863639	0.0107955	-0.0142455	-0.00934603	0.00261991	0.00347698	0.0190096	0.0153508	3.12
0.00337493	0.00392706	0.00463696	0.0057962	-0.0180274	-0.0139604	0.00270591	0.00326064	0.0187727	0.014948	3.13
-0.000537049	-0.00129051	0.000637061	0.000796326	-0.0218503	-0.0186149	0.00279448	0.00304043	0.0185751	0.0145826	3.14
-0.00445844	-0.00648065	-0.0033629	-0.00420362	-0.0257165	-0.0233134	0.00287738	0.00283705	0.0184199	0.0142594	3.15
-0.00839567	-0.0116262	-0.00736252	-0.00920315	-0.0296271	-0.0280588	0.00294721	0.00266874	0.0183089	0.0139823	3.16
-0.0123534	-0.016715	-0.0113614	-0.0142018	-0.0335825	-0.0328531	0.00299808	0.00254968	0.0182435	0.0137542	3.17
-0.0163307	-0.0217493	-0.0153592	-0.019199	-0.037582	-0.0376973	0.00302716	0.00248566	0.0182238	0.0135772	3.18
-0.0203228	-0.0267429	-0.0193554	-0.0241942	-0.0416242	-0.0425912	0.00303806	0.00246494	0.0182493	0.013452	3.19
-0.0243351	-0.031679	-0.0233497	-0.0291871	-0.0457067	-0.0475338	0.00302926	0.002491	0.0183183	0.0133787	3.2
-0.0283668	-0.0365577	-0.0273416	-0.034177	-0.0498262	-0.0525228	0.00299837	0.00257067	0.0184285	0.0133561	3.21
-0.0324127	-0.0413911	-0.0313308	-0.0391635	-0.053979	-0.0575552	0.0029476	0.00269842	0.0185767	0.013382	3.22
-0.0364662	-0.0461944	-0.0353169	-0.0441461	-0.0581602	-0.062627	0.00288257	0.00285969	0.0187591	0.0134534	3.23
-0.0405201	-0.0509847	-0.0392994	-0.0491243	-0.0623647	-0.0677334	0.00280978	0.0030379	0.0189711	0.0135665	3.24
-0.044567	-0.055779	-0.0432781	-0.0540976	-0.0665869	-0.0728688	0.00273616	0.00321556	0.0192076	0.0137165	3.25
-0.0486	-0.0605929	-0.0472523	-0.0590654	-0.0708206	-0.078027	0.00266839	0.00337596	0.0194633	0.013898	3.26
-0.0526135	-0.0654387	-0.0512219	-0.0640274	-0.0750595	-0.0832014	0.00261233	0.00350465	0.0197323	0.0141052	3.27
-0.0566033	-0.0703249	-0.0551863	-0.0689829	-0.0792972	-0.088385	0.00257245	0.00359072	0.0200086	0.0143317	3.28
-0.0605656	-0.0752598	-0.0591453	-0.0739316	-0.0835271	-0.0935703	0.00255196	0.00362645	0.0202861	0.0145709	3.29
-0.0644984	-0.0802473	-0.0630983	-0.0788728	-0.087743	-0.0987501	0.00255462	0.00360173	0.0205589	0.0148158	3.3
-0.0684059	-0.0852735	-0.067045	-0.0838062	-0.0919387	-0.103917	0.00257751	0.00352512	0.0208211	0.0150595	3.31
-0.0722935	-0.0903226	-0.070985	-0.0887312	-0.0961084	-0.109063	0.00261618	0.00340874	0.021067	0.0152952	3.32
-0.0761659	-0.0953808	-0.0749179	-0.0936473	-0.100247	-0.114183	0.00266513	0.00326722	0.0212917	0.0155164	3.33
-0.0800283	-0.100433	-0.0788433	-0.0985541	-0.104349	-0.119268	0.00271895	0.00311438	0.0214902	0.0157167	3.34
-0.0838862	-0.105465	-0.0827608	-0.103451	-0.108411	-0.124314	0.00277202	0.00296445	0.0216586	0.0158905	3.35
-0.0877441	-0.110464	-0.08667	-0.108338	-0.112429	-0.129315	0.00281894	0.00283078	0.0217934	0.0160325	3.36
-0.0916058	-0.115418	-0.0905706	-0.113213	-0.1164	-0.134266	0.00285513	0.00272463	0.0218918	0.0161382	3.37
-0.0954722	-0.120326	-0.0944621	-0.118078	-0.120322	-0.139164	0.00287748	0.00265314	0.0219518	0.0162039	3.38
-0.0993334	-0.125216	-0.0983442	-0.12293	-0.124195	-0.144005	0.00288796	0.00260933	0.0219723	0.0162267	3.39
-0.103179	-0.130115	-0.102216	-0.127771	-0.128018	-0.148787	0.00290467	0.00253985	0.0219528	0.0162046	3.4
-0.107019	-0.134995	-0.106078	-0.132598	-0.13179	-0.15351	0.00291198	0.00249011	0.0218938	0.0161364	3.41
-0.110828	-0.139928	-0.10993	-0.137412	-0.135515	-0.158173	0.00293986	0.00237327	0.0217964	0.016022	3.42
-0.114649	-0.144782	-0.11377	-0.142213	-0.139192	-0.162777	0.00296014	0.0022725	0.0216627	0.0158622	3.43
-0.118474	-0.149579	-0.117599	-0.146999	-0.142826	-0.167324	0.00295791	0.00223263	0.0214952	0.0156586	3.44
-0.1223	-0.154326	-0.121417	-0.151771	-0.146419	-0.171816	0.002946	0.00221793	0.0212972	0.0154138	3.45
-0.126137	-0.158986	-0.125222	-0.156527	-0.149974	-0.176255	0.0029135	0.00226203	0.0210727	0.015131	3.46
-0.129983	-0.163569	-0.129014	-0.161268	-0.153497	-0.180647	0.00285845	0.00237247	0.0208259	0.0148144	3.47
-0.133829	-0.168091	-0.132794	-0.165993	-0.156991	-0.184996	0.00278601	0.00253564	0.0205615	0.0144686	3.48
-0.137669	-0.172571	-0.136561	-0.170701	-0.160462	-0.189306	0.00270283	0.00273336	0.0202847	0.0140987	3.49
-0.141495	-0.17703	-0.140313	-0.175392	-0.163914	-0.193583	0.00261623	0.00294498	0.0200004	0.0137104	3.5
-0.145298	-0.181489	-0.144052	-0.180065	-0.167352	-0.197833	0.00253356	0.00314938	0.0197141	0.0133097	3.51
-0.149073	-0.185966	-0.147776	-0.18472	-0.170781	-0.202061	0.00246143	0.00332701	0.019431	0.0129024	3.52
-0.152815	-0.190475	-0.151486	-0.189357	-0.174206	-0.206273	0.00240523	0.00346156	0.019156	0.0124949	3.53
-0.15652	-0.195023	-0.15518	-0.193975	-0.177631	-0.210474	0.00236859	0.00354141	0.018894	0.0120931	3.54
-0.160165	-0.19968	-0.158859	-0.198574	-0.181059	-0.214669	0.00235228	0.00356313	0.0186496	0.0117028	3.55
-0.163771	-0.204386	-0.162522	-0.203153	-0.184494	-0.218864	0.00239299	0.00341682	0.0184267	0.0113295	3.56
-0.167348	-0.209107	-0.166169	-0.207711	-0.18794	-0.223063	0.00243959	0.00325215	0.018229	0.0109782	3.57
-0.170904	-0.213824	-0.169799	-0.212249	-0.191398	-0.227269	0.00249438	0.0030608	0.0180594	0.0106535	3.58
-0.174444	-0.21852	-0.173412	-0.216765	-0.194871	-0.231485	0.00255089	0.00286063	0.0179202	0.0103594	3.59
-0.177974	-0.223175	-0.177008	-0.22126	-0.198358	-0.235715	0.00260269	0.00266952	0.0178131	0.010099	3.6
-0.181499	-0.227775	-0.180586	-0.225733	-0.201861	-0.23996	0.00264408	0.00250376	0.0177392	0.00987479	3.61
-0.185023	-0.232307	-0.184146	-0.230183	-0.205379	-0.24422	0.00267048	0.00237656	0.0176987	0.00968853	3.62
-0.188542	-0.23678	-0.187688	-0.23461	-0.208911	-0.248496	0.00268101	0.0022907	0.0176911	0.00954109	3.63
-0.192043	-0.241228	-0.191211	-0.239014	-0.212455	-0.252786	0.00268414	0.00222149	0.0177153	0.00943258	3.64
-0.195527	-0.24565	-0.194715	-0.243393	-0.216008	-0.257091	0.00268626	0.00215081	0.0177697	0.00936225	3.65
-0.19896	-0.250144	-0.198199	-0.247749	-0.219568	-0.261406	0.00268076	0.0020996	0.0178517	0.00932863	3.66
-0.202277	-0.254902	-0.201663	-0.252079	-0.223131	-0.265729	0.00277946	0.00173479	0.0179584	0.00932948	3.67
-0.205618	-0.259499	-0.205108	-0.256385	-0.226693	-0.270056	0.00288478	0.00135003	0.0180866	0.00936189	3.68
-0.20899	-0.263912	-0.208532	-0.260664	-0.230249	-0.274383	0.00294157	0.00111164	0.0182322	0.00942233	3.69
-0.212395	-0.268133	-0.211934	-0.264918	-0.233796	-0.278706	0.00294521	0.00103431	0.0183912	0.00950674	3.7
-0.215831	-0.272171	-0.215316	-0.269145	-0.237328	-0.283019	0.00289616	0.00111711	0.0185593	0.00961062	3.71
-0.219288	-0.276048	-0.218676	-0.273346	-0.24084	-0.287317	0.00279977	0.00134425	0.0187319	0.00972915	3.72
-0.222755	-0.279799	-0.222015	-0.277518	-0.244328	-0.291594	0.00266554	0.00168717	0.0189045	0.00985723	3.73
-0.226218	-0.283465	-0.225331	-0.281664	-0.247787	-0.295845	0.00250607	0.00210768	0.0190727	0.00998967	3.74
-0.229661	-0.287092	-0.228625	-0.285781	-0.251212	-0.300063	0.00233582	0.00256194	0.0192322	0.0101212	3.75
-0.23307	-0.290724	-0.231895	-0.289869	-0.254599	-0.304244	0.0021696	0.00300482	0.019379	0.0102468	3.76
-0.23643	-0.294401	-0.235143	-0.293929	-0.257944	-0.308382	0.00202124	0.0033941	0.0195093	0.0103616	3.77
-0.239732	-0.298153	-0.238367	-0.297959	-0.261245	-0.312473	0.00190233	0.00369428	0.0196199	0.0104608	3.78
-0.242969	-0.302	-0.241567	-0.301959	-0.264497	-0.316512	0.00182121	0.00387965	0.019708	0.0105403	3.79
-0.246128	-0.305979	-0.244743	-0.305929	-0.267699	-0.320495	0.00178289	0.00393458	0.0197712	0.0105963	3.8
-0.249195	-0.310131	-0.247895	-0.309868	-0.270849	-0.324419	0.0018124	0.00378258	0.0198079	0.0106258	3.81
-0.252206	-0.314346	-0.251022	-0.313777	-0.273946	-0.328282	0.00188669	0.00349331	0.019817	0.0106263	3.82
-0.255173	-0.318591	-0.254123	-0.317654	-0.276989	-0.332081	0.0019861	0.00312617	0.019798	0.0105958	3.83
-0.258107	-0.322827	-0.257199	-0.321499	-0.279979	-0.335815	0.00209874	0.0027169	0.0197511	0.0105332	3.84
-0.261021	-0.327015	-0.26025	-0.325313	-0.282915	-0.339485	0.00221196	0.00230361	0.0196769	0.0104383	3.85
-0.263926	-0.331118	-0.263275	-0.329093	-0.285801	-0.34309	0.00231353	0.00192317	0.0195768	0.0103112	3.86
-0.266831	-0.335109	-0.266273	-0.332841	-0.288637	-0.346631	0.0023928	0.00160784	0.0194526	0.0101531	3.87
-0.269744	-0.338965	-0.269244	-0.336555	-0.291425	-0.35011	0.00244162	0.00138241	0.0193069	0.00996562	3.88
-0.27266	-0.342698	-0.272189	-0.340236	-0.294169	-0.353529	0.0024566	0.0012572	0.0191423	0.00975122	3.89
-0.275546	-0.346406	-0.275106	-0.343883	-0.296872	-0.356892	0.00245056	0.00119313	0.018962	0.00951282	3.9
-0.278382	-0.350151	-0.277996	-0.347495	-0.299536	-0.360201	0.00247561	0.00103025	0.0187696	0.00925388	3.91
-0.281217	-0.353778	-0.280859	-0.351073	-0.302166	-0.363461	0.0024793	0.000930841	0.0185687	0.00897826	3.92
-0.284019	-0.357388	-0.283693	-0.354616	-0.304765	-0.366674	0.00248903	0.00081104	0.0183632	0.00869018	3.93
-0.286823	-0.360867	-0.286498	-0.358123	-0.307336	-0.369846	0.00246853	0.000783728	0.0181569	0.00839406	3.94
-0.289644	-0.364168	-0.289275	-0.361594	-0.309883	-0.372981	0.00242842	0.000816622	0.0179538	0.00809448	3.95
-0.292475	-0.367309	-0.292023	-0.365029	-0.31241	-0.376083	0.0023362	0.00101099	0.0177574	0.00779604	3.96
-0.295306	-0.370322	-0.294742	-0.368428	-0.314919	-0.379156	0.00220969	0.00131221	0.0175714	0.00750324	3.97
-0.298124	-0.373244	-0.297432	-0.37179	-0.317414	-0.382204	0.00206019	0.00168574	0.017399	0.00722045	3.98
-0.300916	-0.376117	-0.300091	-0.375114	-0.319897	-0.38523	0.00190066	0.00209176	0.0172431	0.00695174	3.99
-0.303667	-0.378983	-0.302721	-0.378401	-0.322369	-0.388238	0.00174444	0.00248909	0.0171062	0.00670084	4
-0.306366	-0.381875	-0.30532	-0.38165	-0.324833	-0.39123	0.001604	0.00283907	0.0169903	0.00647106	4.01
-0.309002	-0.384825	-0.307889	-0.384862	-0.32729	-0.39421	0.0014898	0.00310904	0.0168971	0.0062652	4.02
-0.311571	-0.387849	-0.310427	-0.388034	-0.329739	-0.397177	0.00140942	0.00327518	0.0168275	0.00608552	4.03
-0.314049	-0.39102	-0.312934	-0.391168	-0.332182	-0.400135	0.00136748	0.00332274	0.0167821	0.00593369	4.04
-0.316402	-0.394444	-0.31541	-0.394263	-0.334617	-0.403082	0.00142092	0.00307324	0.0167609	0.00581077	4.05
-0.318702	-0.397892	-0.317854	-0.397318	-0.337044	-0.406018	0.00152215	0.00267484	0.0167633	0.00571719	4.06
-0.320963	-0.401323	-0.320267	-0.400333	-0.33946	-0.408944	0.00163735	0.00223249	0.0167882	0.00565273	4.07
-0.323197	-0.404696	-0.322647	-0.403309	-0.341864	-0.411857	0.00175318	0.00178693	0.0168342	0.00561659	4.08
-0.325418	-0.407974	-0.324995	-0.406244	-0.344254	-0.414755	0.00185678	0.00137749	0.0168992	0.00560736	4.09
-0.327635	-0.411124	-0.327311	-0.409139	-0.346627	-0.417637	0.00193696	0.00103843	0.016981	0.00562309	4.1
-0.329854	-0.414125	-0.329594	-0.411992	-0.348979	-0.420498	0.00198512	0.000796027	0.0170768	0.00566134	4.11
-0.332077	-0.416974	-0.331844	-0.414805	-0.351307	-0.423336	0.00199938	0.000655784	0.0171837	0.00571923	4.12
-0.334215	-0.419949	-0.33406	-0.417576	-0.353609	-0.426147	0.00196976	0.000649413	0.0172986	0.00579352	4.13
-0.336367	-0.422736	-0.336244	-0.420305	-0.35588	-0.428927	0.00203849	0.000327896	0.0174183	0.00588068	4.14
-0.338484	-0.425488	-0.338393	-0.422992	-0.358117	-0.431672	0.00201078	0.000307427	0.0175395	0.00597699	4.15
-0.340573	-0.428179	-0.340509	-0.425637	-0.360317	-0.434378	0.00200913	0.000201506	0.017659	0.00607861	4.16
-0.342675	-0.430679	-0.342591	-0.428239	-0.362476	-0.43704	0.00199985	0.000117664	0.0177736	0.00618167	4.17
-0.344789	-0.432989	-0.344639	-0.430798	-0.364592	-0.439656	0.00192429	0.000242917	0.0178805	0.00628235	4.18
-0.346906	-0.435138	-0.346652	-0.433315	-0.366661	-0.442219	0.00180536	0.000505838	0.0179769	0.006377	4.19
-0.349012	-0.437163	-0.34863	-0.435788	-0.368681	-0.444729	0.00165555	0.000867842	0.0180604	0.00646219	4.2
-0.351094	-0.439107	-0.350574	-0.438217	-0.37065	-0.44718	0.00148787	0.00128857	0.018129	0.00653478	4.21
-0.353138	-0.441016	-0.352482	-0.440603	-0.372567	-0.449571	0.00131644	0.0017239	0.0181811	0.00659203	4.22
-0.355129	-0.442931	-0.354356	-0.442945	-0.37443	-0.451898	0.00115512	0.0021302	0.0182154	0.00663161	4.23
-0.357056	-0.444887	-0.356194	-0.445242	-0.376238	-0.454161	0.00101624	0.0024684	0.0182311	0.00665167	4.24
-0.358911	-0.446913	-0.357996	-0.447495	-0.377992	-0.456357	0.000909528	0.00270737	0.0182279	0.00665088	4.25
-0.360689	-0.44902	-0.359762	-0.449703	-0.379691	-0.458487	0.000841304	0.00282656	0.018206	0.00662845	4.26
-0.362124	-0.45206	-0.361493	-0.451866	-0.381336	-0.46055	0.000803923	0.00285024	0.0181659	0.00658414	4.27
-0.363399	-0.455449	-0.363187	-0.453984	-0.382929	-0.462546	0.00126287	0.00128933	0.0181085	0.00651825	4.28
-0.364678	-0.458662	-0.364845	-0.456056	-0.384469	-0.464476	0.00162427	4.15674e-05	0.0180354	0.00643161	4.29
-0.365994	-0.461597	-0.366466	-0.458083	-0.38596	-0.466341	0.00192906	-0.00102557	0.0179481	0.00632557	4.3
-0.36737	-0.464176	-0.368051	-0.460064	-0.387404	-0.468144	0.00214892	-0.00182316	0.0178489	0.00620193	4.31
-0.368822	-0.466355	-0.369599	-0.461999	-0.388801	-0.469887	0.00226459	-0.00229116	0.0177399	0.00606291	4.32
-0.370351	-0.468126	-0.37111	-0.463888	-0.390156	-0.471572	0.0022673	-0.00240273	0.0176237	0.0059111	4.33
-0.371951	-0.469512	-0.372584	-0.46573	-0.39147	-0.473201	0.00215918	-0.00216544	0.0175028	0.00574936	4.34
-0.373603	-0.470569	-0.374021	-0.467526	-0.392746	-0.474779	0.00195256	-0.00161889	0.0173801	0.00558077	4.35
-0.375283	-0.471376	-0.37542	-0.469275	-0.393987	-0.476308	0.00166845	-0.000829867	0.0172583	0.00540856	4.36
-0.37696	-0.472026	-0.376782	-0.470978	-0.395195	-0.477791	0.00133417	0.000115136	0.0171399	0.00523602	4.37
-0.378603	-0.472622	-0.378106	-0.472633	-0.396373	-0.479232	0.000980542	0.00111881	0.0170276	0.00506643	4.38
-0.38018	-0.47326	-0.379392	-0.474241	-0.397522	-0.480632	0.0006389	0.00208256	0.0169237	0.00490298	4.39
-0.381664	-0.474024	-0.380641	-0.475801	-0.398645	-0.481996	0.000338115	0.00291568	0.0168305	0.00474868	4.4
-0.383035	-0.47498	-0.381851	-0.477314	-0.399743	-0.483325	0.000102035	0.00354351	0.0167498	0.00460634	4.41
-0.384279	-0.476167	-0.383023	-0.478779	-0.400817	-0.484622	-5.25264e-05	0.00391365	0.0166832	0.00447844	4.42
-0.385392	-0.477597	-0.384157	-0.480196	-0.401869	-0.485889	-0.000116824	0.00399915	0.016632	0.00436715	4.43
-0.386378	-0.479256	-0.385252	-0.481565	-0.4029	-0.487127	-9.14368e-05	0.00380244	0.0165971	0.00427424	4.44
-0.387251	-0.481102	-0.386309	-0.482887	-0.403908	-0.488337	1.54079e-05	0.00334991	0.016579	0.00420106	4.45
-0.388029	-0.483075	-0.387327	-0.484159	-0.404895	-0.489519	0.000187689	0.0026924	0.0165778	0.00414853	4.46
-0.388736	-0.485101	-0.388307	-0.485384	-0.40586	-0.490674	0.000404196	0.00189687	0.0165933	0.00411709	4.47
-0.389396	-0.487098	-0.389248	-0.486559	-0.406801	-0.491801	0.000640488	0.00104027	0.0166249	0.00410673	4.48
-0.390036	-0.488989	-0.390149	-0.487687	-0.407718	-0.4929	0.000871308	0.000201919	0.0166718	0.00411702	4.49
-0.390678	-0.490702	-0.391012	-0.488765	-0.408609	-0.493969	0.00107297	-0.000543936	0.0167326	0.00414705	4.5
-0.391338	-0.492182	-0.391836	-0.489795	-0.409472	-0.495007	0.00122548	-0.00113484	0.0168058	0.00419557	4.51
-0.39203	-0.493395	-0.39262	-0.490775	-0.410306	-0.496012	0.00131427	-0.00152542	0.0168896	0.00426091	4.52
-0.392717	-0.494451	-0.393365	-0.491707	-0.411109	-0.496982	0.0013332	-0.00169704	0.0169822	0.00434112	4.53
-0.393331	-0.495576	-0.394071	-0.492589	-0.411877	-0.497913	0.00138511	-0.00198464	0.0170813	0.00443397	4.54
-0.393991	-0.496382	-0.394738	-0.493422	-0.412609	-0.498805	0.00139448	-0.00214219	0.0171848	0.00453701	4.55
-0.394692	-0.496887	-0.395365	-0.494206	-0.413303	-0.499653	0.00132245	-0.00204221	0.0172905	0.00464766	4.56
-0.395422	-0.497119	-0.395952	-0.49494	-0.413956	-0.500455	0.00117554	-0.00170427	0.0173962	0.00476325	4.57
-0.396166	-0.497133	-0.3965	-0.495625	-0.414566	-0.501209	0.000967459	-0.00117078	0.0174997	0.00488107	4.58
-0.3969	-0.496997	-0.397008	-0.49626	-0.415131	-0.501911	0.000717681	-0.000502775	0.017599	0.00499846	4.59
-0.397603	-0.496784	-0.397476	-0.496846	-0.41565	-0.502559	0.000448738	0.000228841	0.0176922	0.00511288	4.6
-0.398249	-0.49657	-0.397905	-0.497381	-0.41612	-0.503151	0.000183972	0.000950285	0.0177776	0.00522194	4.61
-0.398819	-0.496419	-0.398294	-0.497868	-0.41654	-0.503685	-5.46643e-05	0.00159189	0.0178539	0.00532345	4.62
-0.399296	-0.496385	-0.398643	-0.498304	-0.41691	-0.504158	-0.000248593	0.00209442	0.0179199	0.0054155	4.63
-0.399669	-0.496503	-0.398952	-0.498691	-0.417228	-0.50457	-0.000384193	0.00241407	0.0179746	0.00549648	4.64
-0.399901	-0.496891	-0.399222	-0.499027	-0.417495	-0.504919	-0.00045279	0.00252251	0.0180176	0.00556511	4.65
-0.39994	-0.497722	-0.399451	-0.499314	-0.417709	-0.505204	-0.000366016	0.00213119	0.0180485	0.00562047	4.66
-0.3999	-0.498627	-0.399641	-0.499551	-0.417871	-0.505426	-0.000197436	0.0014784	0.0180674	0.00566202	4.67
-0.399804	-0.499534	-0.39979	-0.499738	-0.417982	-0.505583	-7.66533e-07	0.000737352	0.0180746	0.0056896	4.68
-0.399672	-0.500375	-0.3999	-0.499875	-0.418043	-0.505677	0.000202014	-2.23705e-05	0.0180708	0.00570342	4.69
-0.399526	-0.501083	-0.399969	-0.499962	-0.418053	-0.505708	0.000389297	-0.000732434	0.0180569	0.00570405	4.7
-0.399385	-0.501601	-0.399999	-0.499999	-0.418016	-0.505678	0.00054184	-0.00133206	0.0180339	0.00569241	4.71
-0.39926	-0.50189	-0.399988	-0.499986	-0.417931	-0.505587	0.00064446	-0.00177336	0.0180032	0.00566974	4.72
-0.399158	-0.501927	-0.399938	-0.499922	-0.417801	-0.505437	0.000687269	-0.00202521	0.0179663	0.00563754	4.73
-0.39905	-0.501813	-0.399848	-0.499809	-0.417627	-0.50523	0.000697887	-0.00217835	0.0179248	0.00559756	4.74
-0.398944	-0.501516	-0.399717	-0.499646	-0.417411	-0.504969	0.000638479	-0.00210921	0.0178806	0.00555174	4.75
-0.398857	-0.500984	-0.399547	-0.499433	-0.417155	-0.504655	0.000545106	-0.00193483	0.0178353	0.00550213	4.76
-0.398776	-0.500255	-0.399336	-0.49917	-0.416861	-0.50429	0.000399667	-0.00159497	0.0177907	0.0054509	4.77
-0.398686	-0.499376	-0.399086	-0.498858	-0.416531	-0.503878	0.000215475	-0.00113153	0.0177486	0.00540023	4.78
-0.39857	-0.498403	-0.398796	-0.498495	-0.416165	-0.503419	8.8597e-06	-0.000596068	0.0177107	0.00535231	4.79
-0.39841	-0.497393	-0.398466	-0.498082	-0.415766	-0.502916	-0.00020247	-4.45936e-05	0.0176785	0.00530921	4.8
-0.398189	-0.4964	-0.398096	-0.49762	-0.415335	-0.502372	-0.000401134	0.000467806	0.0176534	0.00527293	4.81
-0.397892	-0.495468	-0.397686	-0.497108	-0.414873	-0.501787	-0.000571682	0.000892061	0.0176367	0.00524527	4.82
-0.397511	-0.49463	-0.397237	-0.496546	-0.414381	-0.501163	-0.000701946	0.00118942	0.0176294	0.00522785	4.83
-0.397038	-0.493905	-0.396748	-0.495934	-0.413861	-0.500502	-0.000784031	0.00133459	0.0176323	0.00522205	4.84
-0.396469	-0.493311	-0.396219	-0.495273	-0.413311	-0.499805	-0.0008151	0.00131831	0.0176459	0.00522897	4.85
-0.395813	-0.492816	-0.39565	-0.494563	-0.412734	-0.499073	-0.000788944	0.00111994	0.0176707	0.00524944	4.86
-0.39508	-0.492392	-0.395042	-0.493803	-0.412128	-0.498305	-0.000723333	0.000796506	0.0177067	0.00528401	4.87
-0.394282	-0.492002	-0.394394	-0.492993	-0.411493	-0.497502	-0.000625866	0.000371682	0.0177537	0.00533291	4.88
-0.393433	-0.4916	-0.393707	-0.492134	-0.41083	-0.496664	-0.000509426	-0.000113802	0.0178114	0.00539606	4.89
-0.392546	-0.491143	-0.392981	-0.491226	-0.410136	-0.495791	-0.000388091	-0.000615337	0.0178791	0.00547311	4.9
-0.391636	-0.490586	-0.392215	-0.490269	-0.409413	-0.494882	-0.000275778	-0.00108875	0.0179561	0.00556343	4.91
-0.390714	-0.489895	-0.39141	-0.489263	-0.408658	-0.493935	-0.000184954	-0.00149439	0.0180413	0.00566612	4.92
-0.38979	-0.48904	-0.390566	-0.488208	-0.40787	-0.492951	-0.000125536	-0.00180061	0.0181336	0.00578007	4.93
-0.388866	-0.488009	-0.389683	-0.487104	-0.407049	-0.491927	-0.000104083	-0.00198639	0.0182317	0.00590394	4.94
-0.387933	-0.486838	-0.388761	-0.485952	-0.406193	-0.490862	-0.000123912	-0.00204093	0.0183343	0.00603628	4.95
-0.387	-0.485493	-0.3878	-0.48475	-0.4053	-0.489754	-0.000164194	-0.00203146	0.01844	0.00617545	4.96
-0.386063	-0.48399	-0.386801	-0.483501	-0.404369	-0.488603	-0.000247859	-0.00188302	0.0185474	0.00631978	4.97
-0.385112	-0.482356	-0.385762	-0.482203	-0.403399	-0.487405	-0.000361406	-0.0016387	0.0186549	0.00646753	4.98
-0.384139	-0.480625	-0.384685	-0.480856	-0.40239	-0.486161	-0.000495338	-0.00132847	0.0187614	0.00661695	4.99
-0.383131	-0.478833	-0.38357	-0.479462	-0.401338	-0.484868	-0.000638673	-0.000987147	0.0188654	0.00676635	5
-0.382076	-0.477017	-0.382416	-0.47802	-0.400244	-0.483524	-0.000780033	-0.000650913	0.0189658	0.00691411	5.01
-0.380966	-0.475209	-0.381224	-0.47653	-0.399107	-0.482129	-0.000908715	-0.000353899	0.0190615	0.00705871	5.02
-0.379792	-0.473435	-0.379994	-0.474992	-0.397926	-0.480681	-0.00101566	-0.0001251	0.0191515	0.00719878	5.03
-0.378549	-0.471713	-0.378726	-0.473407	-0.3967	-0.47918	-0.00109422	1.40948e-05	0.0192352	0.00733312	5.04
-0.377147	-0.47033	-0.377419	-0.471774	-0.39543	-0.477624	-0.00100758	-0.000377332	0.019312	0.00746075	5.05
-0.375593	-0.469268	-0.376076	-0.470095	-0.394114	-0.476014	-0.000984184	-0.000563702	0.0193814	0.00758088	5.06
-0.374005	-0.468149	-0.374694	-0.468368	-0.392753	-0.474348	-0.000814375	-0.00122099	0.0194434	0.00769296	5.07
-0.372401	-0.466916	-0.373275	-0.466594	-0.391348	-0.472627	-0.000656336	-0.00183985	0.0194978	0.00779666	5.08
-0.370795	-0.46552	-0.371819	-0.464774	-0.389898	-0.470851	-0.000526519	-0.00236748	0.0195449	0.00789192	5.09
-0.369199	-0.463925	-0.370326	-0.462907	-0.388404	-0.469021	-0.00043802	-0.00276185	0.019585	0.00797887	5.1
-0.36762	-0.462113	-0.368795	-0.460994	-0.386867	-0.467137	-0.000399501	-0.00299516	0.0196187	0.0080579	5.11
-0.366057	-0.460086	-0.367228	-0.459035	-0.385288	-0.4652	-0.000414658	-0.00305553	0.0196466	0.00812959	5.12
-0.364507	-0.457852	-0.365624	-0.45703	-0.383668	-0.463211	-0.000478822	-0.00295795	0.0196696	0.00819472	5.13
-0.362963	-0.455436	-0.363984	-0.45498	-0.382009	-0.461172	-0.000590162	-0.00270829	0.0196886	0.00825424	5.14
-0.361412	-0.452878	-0.362307	-0.452883	-0.38031	-0.459083	-0.000737427	-0.00234271	0.0197045	0.00830921	5.15
-0.359842	-0.450224	-0.360593	-0.450742	-0.378574	-0.456947	-0.000907545	-0.00190326	0.0197184	0.00836084	5.16
-0.358236	-0.447523	-0.358844	-0.448555	-0.376801	-0.454764	-0.00108589	-0.00143699	0.0197314	0.0084104	5.17
-0.35658	-0.444822	-0.357059	-0.446324	-0.374994	-0.452537	-0.00125772	-0.000991384	0.0197446	0.00845922	5.18
-0.354862	-0.442161	-0.355238	-0.444048	-0.373153	-0.450266	-0.00140953	-0.000609929	0.0197591	0.00850863	5.19
-0.353073	-0.439572	-0.353382	-0.441727	-0.371279	-0.447954	-0.00153029	-0.000328226	0.0197759	0.00855996	5.2
-0.351208	-0.437073	-0.35149	-0.439363	-0.369374	-0.445602	-0.00161231	-0.00017104	0.019796	0.00861448	5.21
-0.349258	-0.434688	-0.349563	-0.436954	-0.367439	-0.443211	-0.00164362	-0.000176664	0.0198203	0.00867341	5.22
-0.34719	-0.432525	-0.347601	-0.434502	-0.365474	-0.440783	-0.00162056	-0.000356749	0.0198495	0.00873784	5.23
-0.34506	-0.43041	-0.345605	-0.432006	-0.363481	-0.438318	-0.00153625	-0.000733032	0.0198843	0.00880875	5.24
-0.34288	-0.4283	-0.343574	-0.429467	-0.361459	-0.435818	-0.0014303	-0.00117915	0.0199252	0.00888699	5.25
-0.340664	-0.426155	-0.341508	-0.426885	-0.35941	-0.433284	-0.00131564	-0.00165348	0.0199726	0.00897323	5.26
-0.338425	-0.423932	-0.339409	-0.424261	-0.357334	-0.430716	-0.00120536	-0.0021136	0.0200267	0.00906797	5.27
-0.336175	-0.421594	-0.337275	-0.421594	-0.355231	-0.428115	-0.0011116	-0.00252022	0.0200877	0.00917156	5.28
-0.333922	-0.419113	-0.335108	-0.418885	-0.353102	-0.425481	-0.00104437	-0.00284076	0.0201555	0.00928414	5.29
-0.331672	-0.416472	-0.332907	-0.416134	-0.350945	-0.422814	-0.00101076	-0.00305202	0.0202298	0.00940568	5.3
-0.32921	-0.414352	-0.330673	-0.413341	-0.348761	-0.420115	-0.000683544	-0.00418561	0.0203104	0.00953598	5.31
-0.326571	-0.412643	-0.328406	-0.410507	-0.346551	-0.417383	-0.000642737	-0.00441263	0.0203968	0.00967465	5.32
-0.324005	-0.410556	-0.326106	-0.407632	-0.344312	-0.414617	-0.000357191	-0.00540856	0.0204884	0.00982118	5.33
-0.321532	-0.40803	-0.323773	-0.404716	-0.342045	-0.411818	-0.000186868	-0.00603831	0.0205845	0.0099749	5.34
-0.319159	-0.405046	-0.321408	-0.40176	-0.33975	-0.408985	-0.000144381	-0.00626216	0.0206845	0.010135	5.35
-0.316879	-0.401625	-0.319011	-0.398764	-0.337425	-0.406116	-0.000229887	-0.00607985	0.0207874	0.0103006	5.36
-0.314675	-0.397823	-0.316582	-0.395727	-0.33507	-0.403213	-0.000431598	-0.00552889	0.0208925	0.0104708	5.37
-0.312521	-0.393724	-0.314121	-0.392651	-0.332685	-0.400273	-0.000727465	-0.00467936	0.0209988	0.0106445	5.38
-0.310384	-0.389435	-0.311629	-0.389536	-0.330268	-0.397296	-0.00108764	-0.00362605	0.0211055	0.0108207	5.39
-0.308227	-0.385072	-0.309106	-0.386382	-0.32782	-0.394281	-0.00147765	-0.00247849	0.0212118	0.0109982	5.4
-0.306015	-0.380746	-0.306552	-0.38319	-0.325339	-0.391228	-0.00186178	-0.00135015	0.0213167	0.0111761	5.41
-0.303718	-0.37656	-0.303967	-0.379958	-0.322825	-0.388135	-0.0022065	-0.000347664	0.0214196	0.0113534	5.42
-0.301309	-0.372594	-0.301352	-0.376689	-0.320278	-0.385003	-0.00248341	0.000438757	0.0215198	0.0115291	5.43
-0.298773	-0.368901	-0.298706	-0.373383	-0.317698	-0.381831	-0.00267173	0.000942965	0.0216165	0.0117022	5.44
-0.296102	-0.365509	-0.296031	-0.370039	-0.315084	-0.378618	-0.00275783	0.00112188	0.0217093	0.0118722	5.45
-0.293295	-0.362416	-0.293326	-0.366658	-0.312436	-0.375364	-0.00273987	0.000969772	0.0217978	0.0120381	5.46
-0.290372	-0.359564	-0.290592	-0.36324	-0.309754	-0.372069	-0.00262506	0.00050983	0.0218816	0.0121997	5.47
-0.287353	-0.356888	-0.287829	-0.359786	-0.307038	-0.368733	-0.00243338	-0.000194329	0.0219605	0.0123563	5.48
-0.284265	-0.354306	-0.285037	-0.356296	-0.304289	-0.365356	-0.00218786	-0.00106907	0.0220344	0.0125077	5.49
-0.281136	-0.351727	-0.282216	-0.35277	-0.301507	-0.361938	-0.00191545	-0.00202812	0.0221033	0.0126538	5.5
-0.277995	-0.349062	-0.279367	-0.349209	-0.298692	-0.35848	-0.00164437	-0.00298113	0.0221674	0.0127946	5.51
-0.274868	-0.346228	-0.276491	-0.345613	-0.295844	-0.354983	-0.00140143	-0.00384227	0.0222268	0.0129301	5.52
-0.271775	-0.343161	-0.273586	-0.341983	-0.292966	-0.351446	-0.00120961	-0.00453799	0.022282	0.0130607	5.53
-0.26873	-0.339816	-0.270655	-0.338318	-0.290056	-0.347872	-0.00108605	-0.00501331	0.0223332	0.0131867	5.54
-0.26574	-0.336174	-0.267696	-0.33462	-0.287117	-0.344259	-0.00104075	-0.00523628	0.0223809	0.0133085	5.55
-0.262804	-0.332241	-0.26471	-0.330888	-0.284148	-0.340611	-0.00107603	-0.00519947	0.0224258	0.0134266	5.56
-0.259912	-0.328047	-0.261698	-0.327123	-0.281151	-0.336927	-0.00118649	-0.00492031	0.0224684	0.0135419	5.57
-0.25705	-0.323641	-0.25866	-0.323325	-0.278128	-0.333209	-0.00136006	-0.00443766	0.0225092	0.0136548	5.58
-0.254199	-0.319088	-0.255596	-0.319495	-0.275077	-0.329457	-0.00157931	-0.00380765	0.022549	0.0137662	5.59
-0.251336	-0.314459	-0.252507	-0.315633	-0.272002	-0.325674	-0.00182333	-0.00309763	0.0225884	0.0138769	5.6
-0.248439	-0.309827	-0.249392	-0.31174	-0.268902	-0.32186	-0.00206987	-0.00237937	0.022628	0.0139874	5.61
-0.245488	-0.305259	-0.246252	-0.307815	-0.265778	-0.318016	-0.00229743	-0.00172219	0.0226684	0.0140987	5.62
-0.242466	-0.300812	-0.243088	-0.30386	-0.262632	-0.314144	-0.00248724	-0.00118664	0.0227103	0.0142115	5.63
-0.239362	-0.296522	-0.239899	-0.299874	-0.259464	-0.310244	-0.0026249	-0.000819267	0.022754	0.0143264	5.64
-0.236169	-0.29241	-0.236686	-0.295858	-0.256275	-0.306318	-0.00270146	-0.000648906	0.0228001	0.014444	5.65
-0.23289	-0.288477	-0.23345	-0.291812	-0.253066	-0.302366	-0.00271402	-0.000684903	0.022849	0.0145649	5.66
-0.229529	-0.2847	-0.23019	-0.287738	-0.249836	-0.298389	-0.00266573	-0.000916941	0.022901	0.0146896	5.67
-0.226099	-0.281046	-0.226907	-0.283634	-0.246588	-0.294388	-0.00256534	-0.00131665	0.0229563	0.0148185	5.68
-0.222615	-0.277464	-0.223602	-0.279502	-0.243321	-0.290364	-0.00242591	-0.00184158	0.0230152	0.0149518	5.69
-0.219095	-0.273899	-0.220274	-0.275343	-0.240035	-0.286317	-0.00226353	-0.00243945	0.0230776	0.0150897	5.7
-0.215556	-0.270295	-0.216924	-0.271156	-0.236731	-0.282247	-0.00209566	-0.00305349	0.0231435	0.0152323	5.71
-0.212016	-0.266596	-0.213553	-0.266941	-0.233409	-0.278156	-0.00193947	-0.00362792	0.0232129	0.0153797	5.72
-0.20849	-0.262758	-0.21016	-0.2627	-0.23007	-0.274043	-0.00181021	-0.00411305	0.0232856	0.0155316	5.73
-0.204987	-0.258749	-0.206746	-0.258433	-0.226712	-0.269908	-0.00171995	-0.00446969	0.0233613	0.0156879	5.74
-0.201514	-0.254551	-0.203312	-0.25414	-0.223337	-0.265751	-0.00167653	-0.00467228	0.0234398	0.0158482	5.75
-0.198071	-0.250162	-0.199857	-0.249821	-0.219944	-0.261573	-0.00168309	-0.0047107	0.0235206	0.0160122	5.76
-0.194655	-0.245595	-0.196382	-0.245477	-0.216533	-0.257374	-0.00173791	-0.00459055	0.0236033	0.0161795	5.77
-0.191257	-0.240879	-0.192887	-0.241109	-0.213104	-0.253153	-0.00183491	-0.00433178	0.0236874	0.0163494	5.78
-0.187868	-0.236052	-0.189374	-0.236717	-0.209657	-0.24891	-0.00196433	-0.00396638	0.0237725	0.0165216	5.79
-0.184473	-0.231157	-0.185841	-0.232301	-0.206191	-0.244645	-0.00211381	-0.00353479	0.023858	0.0166952	5.8
-0.18106	-0.22624	-0.18229	-0.227862	-0.202707	-0.240358	-0.00226969	-0.00308178	0.0239434	0.0168698	5.81
-0.177614	-0.221348	-0.17872	-0.2234	-0.199203	-0.236048	-0.00241832	-0.00265206	0.0240282	0.0170446	5.82
-0.174126	-0.216516	-0.175133	-0.218916	-0.195681	-0.231716	-0.00254735	-0.00228618	0.0241118	0.0172191	5.83
-0.170586	-0.211774	-0.171528	-0.21441	-0.19214	-0.227361	-0.00264679	-0.00201691	0.0241938	0.0173926	5.84
-0.166991	-0.207139	-0.167906	-0.209882	-0.18858	-0.222984	-0.00270982	-0.00186658	0.0242738	0.0175646	5.85
-0.163338	-0.202615	-0.164267	-0.205333	-0.185001	-0.218583	-0.00273332	-0.00184541	0.0243512	0.0177344	5.86
-0.159632	-0.198194	-0.160611	-0.200764	-0.181403	-0.21416	-0.00271794	-0.00195116	0.0244258	0.0179015	5.87
-0.155879	-0.193858	-0.15694	-0.196175	-0.177785	-0.209713	-0.0026679	-0.00216988	0.0244972	0.0180656	5.88
-0.152087	-0.189576	-0.153253	-0.191566	-0.174149	-0.205244	-0.00259041	-0.00247769	0.0245652	0.0182261	5.89
-0.148267	-0.185318	-0.149551	-0.186938	-0.170494	-0.200752	-0.00249489	-0.00284349	0.0246295	0.0183828	5.9
-0.14443	-0.181045	-0.145833	-0.182292	-0.166821	-0.196237	-0.00239197	-0.00323212	0.0246901	0.0185355	5.91
-0.140589	-0.176724	-0.142101	-0.177627	-0.163129	-0.191701	-0.00229245	-0.00360785	0.0247469	0.0186838	5.92
-0.136751	-0.172324	-0.138355	-0.172944	-0.15942	-0.187143	-0.00220631	-0.00393771	0.0247998	0.0188278	5.93
-0.132926	-0.167821	-0.134595	-0.168244	-0.155694	-0.182563	-0.00214179	-0.0041944	0.0248489	0.0189674	5.94
-0.129117	-0.163202	-0.130822	-0.163527	-0.151951	-0.177963	-0.00210473	-0.00435862	0.0248944	0.0191027	5.95
-0.125294	-0.158557	-0.127035	-0.158794	-0.148192	-0.173343	-0.0020484	-0.0045662	0.0249364	0.0192338	5.96
-0.121462	-0.153877	-0.123236	-0.154045	-0.144418	-0.168703	-0.00205988	-0.00456221	0.0249751	0.0193608	5.97
-0.117644	-0.149093	-0.119425	-0.149281	-0.140629	-0.164045	-0.00205393	-0.00459756	0.0250109	0.019484	5.98
-0.113826	-0.144253	-0.115601	-0.144502	-0.136825	-0.159369	-0.00206353	-0.00457771	0.025044	0.0196036	5.99
-0.11003	-0.139296	-0.111766	-0.139708	-0.133009	-0.154677	-0.00209694	-0.00448133	0.0250747	0.0197202	6
-0.106252	-0.134239	-0.10792	-0.1349	-0.129179	-0.149968	-0.00216151	-0.00429025	0.0251034	0.0198339	6.01
-0.102485	-0.129109	-0.104063	-0.130079	-0.125338	-0.145244	-0.00225106	-0.00402583	0.0251305	0.0199452	6.02
-0.0987199	-0.123937	-0.100196	-0.125244	-0.121486	-0.140505	-0.00235683	-0.0037169	0.0251564	0.0200546	6.03
-0.0949459	-0.118757	-0.0963182	-0.120398	-0.117624	-0.135753	-0.00246893	-0.00339511	0.0251814	0.0201624	6.04
-0.0911538	-0.113599	-0.0924311	-0.115539	-0.113752	-0.130989	-0.00257731	-0.00309184	0.0252059	0.020269	6.05
-0.0873355	-0.10849	-0.0885348	-0.110669	-0.109871	-0.126213	-0.00267269	-0.00283534	0.0252302	0.020375	6.06
-0.0834846	-0.103451	-0.0846297	-0.105787	-0.105982	-0.121427	-0.00274744	-0.00264819	0.0252548	0.0204806	6.07
-0.0795973	-0.0984913	-0.0807161	-0.100895	-0.102085	-0.11663	-0.0027961	-0.00254566	0.0252797	0.0205862	6.08
-0.0756724	-0.0936155	-0.0767944	-0.095993	-0.098182	-0.111825	-0.00281577	-0.00253463	0.0253054	0.0206922	6.09
-0.0717121	-0.0888163	-0.072865	-0.0910813	-0.0942725	-0.107011	-0.00280655	-0.00261266	0.0253321	0.0207989	6.1
-0.0677208	-0.0840798	-0.0689284	-0.0861604	-0.0903572	-0.102189	-0.00277123	-0.00276896	0.0253598	0.0209064	6.11
-0.0637047	-0.079386	-0.0649848	-0.081231	-0.0864367	-0.0973608	-0.00271477	-0.00298621	0.0253888	0.021015	6.12
-0.0596717	-0.0747112	-0.0610348	-0.0762935	-0.0825115	-0.092526	-0.00264382	-0.0032422	0.0254191	0.0211249	6.13
-0.0556303	-0.0700302	-0.0570786	-0.0713483	-0.0785819	-0.0876854	-0.00256606	-0.00351204	0.0254508	0.021236	6.14
-0.0515887	-0.0653187	-0.0531168	-0.066396	-0.0746483	-0.0828395	-0.00248943	-0.00377067	0.0254838	0.0213485	6.15
-0.0475544	-0.060556	-0.0491496	-0.061437	-0.0707111	-0.0779888	-0.00242138	-0.00399512	0.025518	0.0214623	6.16
-0.0435332	-0.0557261	-0.0451775	-0.0564719	-0.0667704	-0.0731335	-0.00236818	-0.00416659	0.0255535	0.0215773	6.17
-0.0395294	-0.0508198	-0.0412009	-0.0515011	-0.0628266	-0.0682741	-0.00233444	-0.00427199	0.0255899	0.0216933	6.18
-0.0355194	-0.0459071	-0.0372202	-0.0465253	-0.0588797	-0.0634108	-0.00228428	-0.00441508	0.0256272	0.0218102	6.19
-0.0315071	-0.0409805	-0.0332358	-0.0415447	-0.05493	-0.0585438	-0.00228545	-0.00440346	0.0256651	0.0219278	6.2
-0.0274926	-0.0360441	-0.029248	-0.03656	-0.0509776	-0.0536735	-0.00223315	-0.00453941	0.0257033	0.0220458	6.21
-0.0234794	-0.031092	-0.0252573	-0.0315716	-0.0470226	-0.0487999	-0.00223972	-0.0045041	0.0257416	0.0221638	6.22
-0.0194952	-0.0260492	-0.0212641	-0.0265801	-0.0430652	-0.0439232	-0.00223502	-0.0045007	0.0257797	0.0222816	6.23
-0.0155367	-0.0209291	-0.0172688	-0.0215859	-0.0391053	-0.0390436	-0.00225982	-0.004415	0.0258173	0.0223988	6.24
-0.0116024	-0.0157393	-0.0132717	-0.0165896	-0.0351432	-0.0341611	-0.00231083	-0.00425838	0.0258541	0.022515	6.25
-0.00768578	-0.0105012	-0.00927329	-0.0115916	-0.0311788	-0.029276	-0.00238389	-0.00404424	0.0258897	0.0226298	6.26
-0.00377887	-0.00523963	-0.00527397	-0.00659246	-0.0272123	-0.0243882	-0.00247136	-0.00379515	0.025924	0.0227429	6.27
0.00012689	1.93953e-05	-0.00127412	-0.00159265	-0.0232439	-0.0194981	-0.00256462	-0.0035359	0.0259565	0.0228539	6.28
0.00403981	0.00525146	0.00272586	0.00340732	-0.0192735	-0.0146056	-0.00265487	-0.00329105	0.025987	0.0229625	6.29
0.00796713	0.0104357	0.00672556	0.00840695	-0.0153015	-0.00971102	-0.00273396	-0.00308273	0.0260152	0.0230682	6.3
0.0119144	0.0155564	0.0107246	0.0134057	-0.011328	-0.00481455	-0.00279514	-0.00292865	0.026041	0.0231709	6.31
0.0158853	0.0206034	0.0147226	0.0184032	-0.00735325	8.35991e-05	-0.00283343	-0.00284107	0.0260641	0.0232702	6.32
0.0198814	0.0255726	0.018719	0.0233988	-0.00337744	0.00498314	-0.0028456	-0.00282718	0.0260845	0.0233658	6.33
0.0239	0.0304722	0.0227137	0.0283921	0.000599091	0.00988377	-0.00283202	-0.00288397	0.0261018	0.0234577	6.34
0.027937	0.0353137	0.026706	0.0333825	0.00457603	0.0147851	-0.00279557	-0.0030015	0.0261162	0.0235455	6.35
0.0319867	0.0401125	0.0306957	0.0383696	0.008553	0.0196868	-0.00274074	-0.00316565	0.0261274	0.0236293	6.36
0.0360423	0.0448874	0.0346823	0.0433528	0.0125296	0.0245884	-0.00267333	-0.00335898	0.0261356	0.0237088	6.37
0.0400963	0.049658	0.0386654	0.0483318	0.0165054	0.0294894	-0.00260007	-0.00356199	0.0261406	0.0237841	6.38
0.0441415	0.0544429	0.0426447	0.0533058	0.0204799	0.0343893	-0.00252789	-0.00375509	0.0261427	0.0238552	6.39
0.0481713	0.0592582	0.0466197	0.0582746	0.0244526	0.0392874	-0.00246331	-0.00392045	0.0261418	0.0239221	6.4
0.0521804	0.0641159	0.05059	0.0632375	0.028423	0.0441833	-0.00241182	-0.00404358	0.0261382	0.0239849	6.41
0.0561654	0.069023	0.0545553	0.0681941	0.0323905	0.0490763	-0.00237741	-0.00411449	0.0261319	0.0240437	6.42
0.060134	0.0739539	0.0585151	0.0731439	0.0363544	0.0539656	-0.00234808	-0.00416846	0.0261231	0.0240988	6.43
0.0640966	0.0788767	0.0624691	0.0780864	0.0403144	0.0588507	-0.002331	-0.00418689	0.0261121	0.0241503	6.44
0.0680494	0.0837987	0.0664168	0.0830211	0.0442695	0.0637307	-0.00232266	-0.00418127	0.026099	0.0241983	6.45
0.0719858	0.0887358	0.0703579	0.0879474	0.0482194	0.0686049	-0.00231736	-0.00416895	0.0260841	0.0242433	6.46
0.0759014	0.0936981	0.074292	0.092865	0.0521633	0.0734726	-0.00232684	-0.00411791	0.0260676	0.0242853	6.47
0.0797914	0.0986968	0.0782186	0.0977733	0.0561006	0.0783331	-0.00234659	-0.0040414	0.0260498	0.0243247	6.48
0.083657	0.103727	0.0821374	0.102672	0.0600306	0.0831855	-0.00238325	-0.00392098	0.0260309	0.0243617	6.49
0.0875031	0.108775	0.086048	0.10756	0.0639528	0.0880291	-0.00243346	-0.00376581	0.0260111	0.0243967	6.5
0.0913353	0.113822	0.08995	0.112437	0.0678666	0.0928631	-0.00249157	-0.00359108	0.0259907	0.0244297	6.51
0.0951595	0.118853	0.093843	0.117304	0.0717712	0.0976869	-0.00255143	-0.0034131	0.0259699	0.0244613	6.52
0.0989813	0.123851	0.0977266	0.122158	0.0756663	0.1025	-0.002607	-0.00324771	0.0259488	0.0244914	6.53
0.102805	0.128803	0.1016	0.127001	0.0795511	0.107301	-0.00265284	-0.00310886	0.0259277	0.0245205	6.54
0.106634	0.1337	0.105464	0.13183	0.0834253	0.11209	-0.00268468	-0.00300739	0.0259066	0.0245486	6.55
0.11048	0.13851	0.109317	0.136646	0.0872883	0.116865	-0.00269809	-0.00295464	0.0258858	0.024576	6.56
0.114357	0.143191	0.113159	0.141449	0.0911396	0.121628	-0.00267056	-0.00301256	0.0258652	0.0246027	6.57
0.118234	0.14783	0.11699	0.146238	0.0949787	0.126376	-0.00261916	-0.00313302	0.0258451	0.024629	6.58
0.122104	0.152442	0.120809	0.151012	0.0988054	0.131109	-0.00255913	-0.00327327	0.0258253	0.0246548	6.59
0.125962	0.157041	0.124617	0.155771	0.102619	0.135827	-0.00249584	-0.00341835	0.025806	0.0246803	6.6
0.129803	0.161641	0.128411	0.160514	0.10642	0.140529	-0.00243469	-0.00355349	0.0257871	0.0247054	6.61
0.133621	0.166254	0.132193	0.165241	0.110207	0.145216	-0.00238064	-0.00366546	0.0257686	0.0247301	6.62
0.137413	0.170889	0.135962	0.169952	0.11398	0.149885	-0.00233774	-0.00374371	0.0257504	0.0247544	6.63
0.141176	0.175546	0.139717	0.174646	0.117739	0.154538	-0.00230885	-0.00378115	0.0257325	0.0247783	6.64
0.144935	0.180158	0.143458	0.179322	0.121483	0.159174	-0.00229283	-0.0037818	0.0257146	0.0248015	6.65
0.148727	0.184622	0.147184	0.18398	0.125213	0.163791	-0.0022255	-0.00392483	0.0256967	0.0248241	6.66
0.152475	0.189141	0.150896	0.18862	0.128928	0.168391	-0.00215987	-0.00406378	0.0256787	0.0248457	6.67
0.156179	0.193723	0.154593	0.193241	0.132628	0.172973	-0.00212282	-0.00412455	0.0256603	0.0248663	6.68
0.159838	0.198364	0.158274	0.197843	0.136313	0.177536	-0.00211502	-0.00410553	0.0256414	0.0248858	6.69
0.163455	0.203054	0.16194	0.202425	0.139982	0.182081	-0.00213421	-0.00401306	0.0256219	0.0249038	6.7
0.167033	0.207784	0.165589	0.206987	0.143636	0.186606	-0.00217739	-0.00385533	0.0256015	0.0249202	6.71
0.170579	0.212535	0.169222	0.211528	0.147274	0.191112	-0.00223941	-0.00364622	0.0255801	0.0249348	6.72
0.1741	0.217285	0.172838	0.216048	0.150896	0.195599	-0.00231281	-0.00340592	0.0255576	0.0249474	6.73
0.177604	0.22201	0.176437	0.220546	0.154501	0.200066	-0.00238938	-0.00315661	0.0255337	0.0249579	6.74
0.1811	0.226689	0.180018	0.225022	0.158091	0.204513	-0.00246095	-0.0029203	0.0255083	0.0249659	6.75
0.184593	0.231303	0.183581	0.229476	0.161663	0.20894	-0.00252016	-0.0027168	0.0254813	0.0249714	6.76
0.188088	0.235837	0.187125	0.233907	0.165219	0.213346	-0.0025611	-0.00256196	0.0254526	0.0249742	6.77
0.191599	0.240257	0.190651	0.238314	0.168757	0.217731	-0.00257894	-0.0024688	0.0254221	0.0249742	6.78
0.19514	0.244514	0.194158	0.242697	0.172278	0.222095	-0.00254665	-0.00251172	0.0253897	0.0249712	6.79
0.198679	0.248703	0.197645	0.247057	0.175781	0.226437	-0.00248449	-0.00263467	0.0253553	0.0249652	6.8
0.202207	0.25284	0.201113	0.251391	0.179266	0.230757	-0.00240869	-0.00279293	0.0253189	0.0249561	6.81
0.20572	0.256943	0.204561	0.255701	0.182732	0.235055	-0.0023258	-0.00296851	0.0252805	0.0249438	6.82
0.209207	0.261032	0.207988	0.259985	0.18618	0.23933	-0.00224274	-0.00314259	0.0252402	0.0249283	6.83
0.212665	0.265122	0.211394	0.264242	0.189608	0.243581	-0.00216612	-0.00329727	0.0251978	0.0249097	6.84
0.216085	0.269227	0.214779	0.268474	0.193017	0.247809	-0.00210161	-0.00341723	0.0251536	0.0248879	6.85
0.219466	0.273356	0.218143	0.272678	0.196406	0.252013	-0.00205353	-0.003491	0.0251076	0.0248631	6.86
0.222846	0.277401	0.221485	0.276856	0.199774	0.256192	-0.0020255	-0.00350891	0.0250598	0.0248354	6.87
0.226229	0.281345	0.224804	0.281005	0.203122	0.260345	-0.00193203	-0.00370683	0.0250104	0.0248048	6.88
0.229556	0.285352	0.228101	0.285127	0.206448	0.264473	-0.00186248	-0.00383884	0.0249596	0.0247714	6.89
0.232845	0.289372	0.231376	0.28922	0.209752	0.268574	-0.00182709	-0.00387686	0.0249074	0.0247355	6.9
0.236119	0.293338	0.234627	0.293284	0.213034	0.272649	-0.00177546	-0.00395969	0.024854	0.0246972	6.91
0.239412	0.297158	0.237855	0.297319	0.216293	0.276695	-0.00175266	-0.00396328	0.0247996	0.0246567	6.92
0.242633	0.301081	0.241059	0.301324	0.219528	0.280714	-0.00164354	-0.00420418	0.0247443	0.0246141	6.93
0.245801	0.30505	0.244239	0.305299	0.22274	0.284704	-0.00162832	-0.00418645	0.0246884	0.0245698	6.94
0.248896	0.309121	0.247394	0.309243	0.225928	0.288664	-0.00162762	-0.00412814	0.0246319	0.0245237	6.95
0.251926	0.313274	0.250525	0.313157	0.229091	0.292594	-0.00168281	-0.00391521	0.024575	0.0244763	6.96
0.254899	0.317482	0.253631	0.317039	0.232228	0.296494	-0.00177385	-0.0036025	0.024518	0.0244276	6.97
0.257828	0.321709	0.256711	0.320889	0.23534	0.300362	-0.00188929	-0.0032213	0.0244609	0.0243779	6.98
0.260728	0.325916	0.259766	0.324707	0.238426	0.304199	-0.00201591	-0.00280784	0.0244039	0.0243274	6.99
0.26361	0.330067	0.262795	0.328493	0.241485	0.308004	-0.00213999	-0.00239978	0.0243471	0.0242761	7
0.266488	0.334126	0.265797	0.332246	0.244517	0.311776	-0.00224864	-0.00203259	0.0242906	0.0242244	7.01
0.26937	0.338066	0.268773	0.335966	0.247522	0.315514	-0.00233096	-0.00173637	0.0242346	0.0241723	7.02
0.272263	0.34187	0.271722	0.339652	0.250499	0.319219	-0.00237892	-0.00153332	0.0241791	0.02412	7.03
0.275227	0.345368	0.274644	0.343305	0.253448	0.322889	-0.00238614	-0.00144117	0.0241241	0.0240675	7.04
0.278363	0.348285	0.277538	0.346922	0.256368	0.326525	-0.00219123	-0.001903	0.0240698	0.0240151	7.05
0.28147	0.351171	0.280405	0.350506	0.25926	0.330126	-0.00192339	-0.00256456	0.0240161	0.0239627	7.06
0.284524	0.354088	0.283243	0.354054	0.262123	0.333691	-0.00166808	-0.00319155	0.0239631	0.0239103	7.07
0.287505	0.357091	0.286053	0.357567	0.264957	0.33722	-0.00144684	-0.0037249	0.0239107	0.0238581	7.08
0.290398	0.360221	0.288835	0.361044	0.267761	0.340713	-0.00127709	-0.00411678	0.023859	0.0238061	7.09
0.293194	0.363501	0.291588	0.364485	0.270535	0.344169	-0.00117068	-0.00433458	0.0238079	0.0237541	7.1
0.295927	0.366836	0.294311	0.367889	0.27328	0.347588	-0.00113482	-0.00435842	0.0237573	0.0237023	7.11
0.29856	0.370328	0.297005	0.371257	0.275994	0.350971	-0.00111032	-0.00435033	0.0237071	0.0236505	7.12
0.3011	0.373956	0.29967	0.374587	0.278678	0.354316	-0.00117241	-0.00410406	0.0236574	0.0235987	7.13
0.303561	0.377683	0.302304	0.37788	0.281332	0.357623	-0.0012906	-0.00370297	0.0236079	0.0235469	7.14
0.305958	0.381462	0.304908	0.381136	0.283955	0.360892	-0.00144973	-0.0031886	0.0235587	0.0234948	7.15
0.308312	0.385239	0.307482	0.384353	0.286547	0.364123	-0.00163144	-0.0026112	0.0235096	0.0234426	7.16
0.310642	0.388958	0.310025	0.387531	0.289108	0.367316	-0.00181608	-0.00202463	0.0234605	0.02339	7.17
0.312966	0.392569	0.312537	0.390671	0.291638	0.37047	-0.00198457	-0.0014813	0.0234114	0.0233369	7.18
0.3153	0.39603	0.315018	0.393772	0.294137	0.373586	-0.00212012	-0.00102728	0.023362	0.0232833	7.19
0.317654	0.399311	0.317467	0.396834	0.296604	0.376662	-0.00220973	-0.000698333	0.0233124	0.0232291	7.2
0.320032	0.402395	0.319885	0.399856	0.29904	0.3797	-0.00224517	-0.000517179	0.0232624	0.023174	7.21
0.322543	0.404991	0.32227	0.402838	0.301444	0.382698	-0.00222851	-0.000478296	0.0232119	0.0231182	7.22
0.325058	0.407445	0.324623	0.405779	0.303816	0.385656	-0.00199613	-0.00102954	0.023161	0.0230614	7.23
0.32756	0.409804	0.326944	0.40868	0.306156	0.388574	-0.0017928	-0.00150113	0.0231094	0.0230036	7.24
0.33003	0.41212	0.329232	0.41154	0.308464	0.391453	-0.00157917	-0.00200076	0.0230572	0.0229448	7.25
0.33245	0.414442	0.331488	0.414359	0.310739	0.394291	-0.00137357	-0.00247816	0.0230044	0.0228848	7.26
0.334803	0.416813	0.33371	0.417137	0.312981	0.397088	-0.0011928	-0.00288732	0.0229508	0.0228237	7.27
0.337078	0.419264	0.335898	0.419873	0.315191	0.399845	-0.00105058	-0.0031905	0.0228966	0.0227614	7.28
0.339267	0.421816	0.338053	0.422567	0.317368	0.402561	-0.000956452	-0.00336147	0.0228416	0.022698	7.29
0.341392	0.42441	0.340175	0.425218	0.319511	0.405235	-0.000915727	-0.00338557	0.022786	0.0226334	7.3
0.343513	0.42688	0.342262	0.427827	0.321621	0.407868	-0.000881722	-0.00339036	0.0227297	0.0225676	7.31
0.345637	0.429205	0.344315	0.430394	0.323696	0.410458	-0.000817918	-0.00347566	0.0226728	0.0225008	7.32
0.347663	0.43166	0.346334	0.432917	0.325738	0.413007	-0.000694034	-0.0037242	0.0226154	0.022433	7.33
0.349851	0.433533	0.348318	0.435397	0.327745	0.415512	-0.000686153	-0.00365452	0.0225575	0.0223642	7.34
0.351907	0.43563	0.350267	0.437833	0.329718	0.417975	-0.000361444	-0.00445017	0.0224993	0.0222946	7.35
0.353828	0.437959	0.352181	0.440226	0.331655	0.420394	-0.000270735	-0.00460512	0.0224407	0.0222243	7.36
0.35562	0.440496	0.35406	0.442575	0.333558	0.42277	-0.000273184	-0.00450456	0.022382	0.0221533	7.37
0.357287	0.443235	0.355903	0.444879	0.335425	0.425101	-0.000367886	-0.00415111	0.0223232	0.0220818	7.38
0.358847	0.446125	0.357711	0.447139	0.337255	0.427389	-0.000543026	-0.00357719	0.0222644	0.02201	7.39
0.360325	0.449097	0.359483	0.449354	0.33905	0.429631	-0.000776689	-0.00284286	0.0222057	0.0219379	7.4
0.361749	0.452072	0.361219	0.451524	0.340809	0.431828	-0.00104246	-0.00202048	0.0221473	0.0218658	7.41
0.363148	0.454974	0.362919	0.453649	0.34253	0.43398	-0.00131207	-0.00118743	0.0220892	0.0217937	7.42
0.364547	0.457728	0.364583	0.455729	0.344215	0.436086	-0.0015581	-0.000418751	0.0220316	0.0217218	7.43
0.365968	0.460276	0.366211	0.457763	0.345862	0.438146	-0.0017565	0.00021977	0.0219746	0.0216502	7.44
0.367426	0.462574	0.367801	0.459752	0.347472	0.440159	-0.00188869	0.000677279	0.0219182	0.0215792	7.45
0.36893	0.464602	0.369355	0.461694	0.349044	0.442125	-0.00194299	0.000921949	0.0218626	0.0215087	7.46
0.370485	0.466344	0.370872	0.46359	0.350579	0.444044	-0.00191575	0.000943836	0.0218079	0.021439	7.47
0.372076	0.467838	0.372352	0.46544	0.352075	0.445916	-0.00180202	0.000729504	0.0217541	0.0213701	7.48
0.373688	0.469125	0.373795	0.467243	0.353532	0.44774	-0.00162522	0.000343091	0.0217013	0.0213021	7.49
0.375302	0.470258	0.3752	0.469	0.354951	0.449516	-0.00139932	-0.000177111	0.0216496	0.0212352	7.5
0.376896	0.471298	0.376568	0.47071	0.356331	0.451244	-0.00114513	-0.000774073	0.0215989	0.0211695	7.51
0.378446	0.472307	0.377898	0.472372	0.357673	0.452923	-0.000885206	-0.00138608	0.0215493	0.0211049	7.52
0.379931	0.473344	0.37919	0.473988	0.358975	0.454554	-0.000641628	-0.00195267	0.0215009	0.0210415	7.53
0.381333	0.474457	0.380445	0.475556	0.360238	0.456136	-0.000434011	-0.00242021	0.0214536	0.0209794	7.54
0.382638	0.475683	0.381661	0.477076	0.361462	0.457669	-0.000277768	-0.00274655	0.0214074	0.0209186	7.55
0.38384	0.47704	0.382839	0.478549	0.362646	0.459153	-0.000182864	-0.0029045	0.0213623	0.0208591	7.56
0.385343	0.477424	0.383979	0.479974	0.363791	0.460587	-0.000172112	-0.00283181	0.0213184	0.0208008	7.57
0.38669	0.478079	0.38508	0.481351	0.364897	0.461972	0.0003875	-0.00425796	0.0212754	0.0207439	7.58
0.387864	0.479053	0.386143	0.482679	0.365962	0.463308	0.000604793	-0.00474838	0.0212335	0.0206882	7.59
0.38886	0.480361	0.387168	0.48396	0.366989	0.464594	0.000685533	-0.00486536	0.0211925	0.0206336	7.6
0.389684	0.481983	0.388154	0.485192	0.367975	0.46583	0.000630483	-0.00461112	0.0211524	0.0205803	7.61
0.390356	0.483866	0.3891	0.486375	0.368922	0.467017	0.000453003	-0.00402228	0.0211131	0.020528	7.62
0.390905	0.485929	0.390008	0.48751	0.369829	0.468154	0.000177262	-0.00316498	0.0210746	0.0204768	7.63
0.391367	0.488074	0.390877	0.488597	0.370696	0.469241	-0.000164475	-0.00212743	0.0210368	0.0204265	7.64
0.391781	0.490196	0.391707	0.489634	0.371524	0.470278	-0.000535194	-0.00101082	0.0209996	0.0203771	7.65
0.392183	0.492192	0.392498	0.490622	0.372312	0.471266	-0.000896781	8.07215e-05	0.0209629	0.0203285	7.66
0.392609	0.493969	0.393249	0.491562	0.37306	0.472203	-0.0012136	0.00104987	0.0209267	0.0202806	7.67
0.393083	0.495456	0.393961	0.492452	0.373768	0.473091	-0.00145572	0.00181488	0.0208909	0.0202334	7.68
0.393623	0.496605	0.394634	0.493293	0.374437	0.473929	-0.00160143	0.0023165	0.0208555	0.0201868	7.69
0.394257	0.497341	0.395267	0.494084	0.375065	0.474717	-0.00163727	0.0025181	0.0208203	0.0201408	7.7
0.395015	0.49758	0.395861	0.494826	0.375654	0.475455	-0.00150789	0.00226854	0.0207855	0.0200952	7.71
0.395815	0.497547	0.396415	0.495519	0.376203	0.476143	-0.00126452	0.00170783	0.0207508	0.02005	7.72
0.396629	0.497318	0.39693	0.496162	0.376712	0.476781	-0.000953639	0.000963072	0.0207163	0.0200052	7.73
0.397425	0.496979	0.397404	0.496756	0.377182	0.477369	-0.000604604	0.000114485	0.0206821	0.0199608	7.74
0.398172	0.496617	0.39784	0.497299	0.377611	0.477907	-0.000249037	-0.000751509	0.0206479	0.0199167	7.75
0.39884	0.496313	0.398235	0.497793	0.378	0.478395	8.21979e-05	-0.00155059	0.0206139	0.0198729	7.76
0.399404	0.496137	0.39859	0.498238	0.37835	0.478833	0.00036183	-0.00220828	0.0205801	0.0198294	7.77
0.399845	0.496135	0.398906	0.498632	0.378659	0.47922	0.000568563	-0.00266645	0.0205465	0.0197862	7.78
0.400155	0.496334	0.399182	0.498977	0.378928	0.479558	0.000688794	-0.00288801	0.020513	0.0197434	7.79
0.400378	0.496609	0.399417	0.499272	0.379157	0.479845	0.000715401	-0.0028536	0.0204798	0.0197009	7.8
0.400472	0.497082	0.399613	0.499516	0.379345	0.480081	0.000723509	-0.00276851	0.0204469	0.0196589	7.81
0.400447	0.497718	0.399769	0.499711	0.379494	0.480268	0.000623065	-0.00238686	0.0204143	0.0196172	7.82
0.400323	0.498465	0.399885	0.499856	0.379602	0.480403	0.0004542	-0.00181835	0.0203821	0.0195761	7.83
0.400124	0.499259	0.399961	0.499951	0.379669	0.480489	0.000238042	-0.00112078	0.0203503	0.0195356	7.84
0.399875	0.50003	0.399997	0.499996	0.379696	0.480523	-7.98579e-07	-0.000361422	0.0203191	0.0194956	7.85
0.399602	0.500706	0.399993	0.499991	0.379682	0.480507	-0.00023666	0.000389587	0.0202883	0.0194564	7.86
0.399328	0.501226	0.399949	0.499936	0.379628	0.48044	-0.000445262	0.00106592	0.0202583	0.019418	7.87
0.399071	0.501538	0.399865	0.499831	0.379533	0.480322	-0.000605905	0.00161103	0.0202289	0.0193804	7.88
0.398845	0.501609	0.399741	0.499676	0.379397	0.480153	-0.000703235	0.00198303	0.0202003	0.0193438	7.89
0.398739	0.50119	0.399577	0.499471	0.37922	0.479933	-0.000596938	0.00179871	0.0201725	0.0193082	7.9
0.39874	0.500323	0.399373	0.499216	0.379003	0.479662	-0.000515897	0.00168328	0.0201457	0.0192737	7.91
0.398735	0.499311	0.399129	0.498911	0.378744	0.47934	-0.000255233	0.00107721	0.0201197	0.0192404	7.92
0.398701	0.498222	0.398845	0.498556	0.378445	0.478966	2.79592e-05	0.000409646	0.0200948	0.0192083	7.93
0.398611	0.497124	0.398521	0.498151	0.378105	0.478542	0.000308875	-0.000251623	0.020071	0.0191775	7.94
0.398445	0.496078	0.398158	0.497697	0.377724	0.478066	0.000563988	-0.000842304	0.0200482	0.019148	7.95
0.398184	0.495133	0.397754	0.497193	0.377301	0.47754	0.000773183	-0.00130744	0.0200266	0.01912	7.96
0.397815	0.494322	0.397311	0.496639	0.376838	0.476962	0.000921475	-0.0016061	0.0200062	0.0190934	7.97
0.397338	0.493651	0.396828	0.496035	0.376334	0.476333	0.00100539	-0.00172883	0.0199869	0.0190683	7.98
0.396877	0.492778	0.396306	0.495382	0.37579	0.475653	0.0011439	-0.00200063	0.0199688	0.0190448	7.99
0.396393	0.491812	0.395743	0.494679	0.375204	0.474922	0.00118369	-0.0020028	0.0199519	0.0190227	8
0.395821	0.490926	0.395142	0.493927	0.374578	0.47414	0.0013207	-0.0022706	0.0199362	0.0190021	8.01
0.395226	0.489945	0.3945	0.493125	0.373911	0.473308	0.00133023	-0.00219031	0.0199217	0.0189831	8.02
0.394674	0.488693	0.393819	0.492274	0.373204	0.472424	0.00148098	-0.00249597	0.0199083	0.0189655	8.03
0.393968	0.487703	0.393099	0.491374	0.372456	0.47149	0.00159182	-0.00269287	0.019896	0.0189494	8.04
0.393111	0.486968	0.39234	0.490425	0.371668	0.470506	0.00159066	-0.00258413	0.0198849	0.0189348	8.05
0.392116	0.486455	0.391541	0.489427	0.37084	0.469471	0.0014843	-0.00218834	0.0198747	0.0189215	8.06
0.391003	0.486107	0.390703	0.488379	0.369971	0.468386	0.00128921	-0.00155053	0.0198656	0.0189096	8.07
0.389801	0.485848	0.389827	0.487283	0.369063	0.467251	0.00102979	-0.000737341	0.0198574	0.0188989	8.08
0.38854	0.485593	0.388911	0.486138	0.368115	0.466067	0.000735374	0.000171128	0.0198501	0.0188895	8.09
0.387253	0.485256	0.387956	0.484945	0.367128	0.464832	0.000437261	0.00108937	0.0198437	0.0188812	8.1
0.385969	0.484756	0.386962	0.483703	0.366101	0.463549	0.000165757	0.00193466	0.019838	0.018874	8.11
0.384712	0.48403	0.38593	0.482413	0.365035	0.462216	-5.26191e-05	0.00263457	0.019833	0.0188678	8.12
0.383499	0.483029	0.384859	0.481074	0.363929	0.460834	-0.000197432	0.00313334	0.0198288	0.0188625	8.13
0.382338	0.481732	0.38375	0.479687	0.362785	0.459403	-0.000255967	0.00339626	0.0198251	0.0188581	8.14
0.38123	0.48014	0.382602	0.478253	0.361602	0.457924	-0.000224082	0.00341203	0.019822	0.0188545	8.15
0.380166	0.478276	0.381416	0.47677	0.36038	0.456396	-0.000106217	0.00319281	0.0198193	0.0188515	8.16
0.379129	0.476184	0.380192	0.47524	0.35912	0.454821	8.53799e-05	0.00277203	0.0198172	0.0188492	8.17
0.378099	0.473923	0.37893	0.473663	0.357821	0.453197	0.000332131	0.00220044	0.0198154	0.0188475	8.18
0.377051	0.47156	0.37763	0.472038	0.356484	0.451526	0.000611126	0.00154058	0.019814	0.0188463	8.19
0.37596	0.469165	0.376292	0.470365	0.35511	0.449807	0.000897437	0.000860517	0.019813	0.0188455	8.2
0.374802	0.466804	0.374917	0.468646	0.353698	0.448041	0.00116652	0.000227238	0.0198122	0.0188451	8.21
0.373558	0.46453	0.373504	0.46688	0.352248	0.446228	0.00139648	-0.000299501	0.0198118	0.0188451	8.22
0.372212	0.462384	0.372054	0.465067	0.35076	0.444368	0.00156999	-0.000672426	0.0198116	0.0188455	8.23
0.370757	0.460389	0.370566	0.463208	0.349235	0.442462	0.0016757	-0.000860603	0.0198118	0.0188461	8.24
0.369192	0.458546	0.369042	0.461302	0.347673	0.440509	0.00170904	-0.000851566	0.0198122	0.018847	8.25
0.367523	0.456841	0.36748	0.45935	0.346074	0.43851	0.0016729	-0.000653276	0.0198128	0.0188481	8.26
0.365761	0.455241	0.365882	0.457353	0.344438	0.436465	0.00157526	-0.000287487	0.0198138	0.0188495	8.27
0.363925	0.453702	0.364247	0.455309	0.342766	0.434374	0.00143032	0.000206937	0.019815	0.0188511	8.28
0.362032	0.452171	0.362576	0.45322	0.341056	0.432237	0.00125591	0.000781337	0.0198166	0.018853	8.29
0.360103	0.450593	0.360869	0.451086	0.339311	0.430056	0.0010718	0.0013817	0.0198185	0.0188552	8.3
0.358159	0.448915	0.359125	0.448907	0.337529	0.427829	0.000897836	0.0019539	0.0198208	0.0188576	8.31
0.356216	0.447092	0.357346	0.446682	0.335711	0.425557	0.000752025	0.00244874	0.0198235	0.0188604	8.32
0.354287	0.445089	0.355531	0.444413	0.333857	0.42324	0.000648995	0.00282633	0.0198266	0.0188634	8.33
0.352379	0.442886	0.35368	0.4421	0.331967	0.420879	0.000598756	0.00305934	0.0198302	0.0188668	8.34
0.3505	0.440461	0.351794	0.439742	0.330041	0.418473	0.000605778	0.0031356	0.0198343	0.0188705	8.35
0.348647	0.437829	0.349873	0.437341	0.32808	0.416024	0.000681751	0.00302317	0.0198389	0.0188747	8.36
0.346804	0.435031	0.347916	0.434895	0.326083	0.41353	0.00080644	0.00277735	0.019844	0.0188793	8.37
0.344956	0.432107	0.345925	0.432407	0.324051	0.410993	0.000968524	0.00242906	0.0198498	0.0188843	8.38
0.343089	0.429097	0.3439	0.429874	0.321985	0.408412	0.00115356	0.0020177	0.0198562	0.0188897	8.39
0.341187	0.426048	0.34184	0.427299	0.319883	0.405788	0.00134559	0.00158685	0.0198633	0.0188957	8.4
0.339234	0.423002	0.339745	0.424682	0.317747	0.403121	0.00152867	0.00117998	0.019871	0.0189021	8.41
0.337217	0.419996	0.337617	0.422021	0.315576	0.400411	0.00168837	0.000836482	0.0198793	0.0189091	8.42
0.335126	0.417057	0.335455	0.419319	0.313371	0.397659	0.00181301	0.000588127	0.0198884	0.0189166	8.43
0.332955	0.414202	0.33326	0.416575	0.311132	0.394864	0.0018947	0.000456474	0.0198982	0.0189246	8.44
0.330705	0.411432	0.331031	0.413789	0.308859	0.392028	0.00193104	0.000447992	0.0199086	0.0189332	8.45
0.328391	0.408706	0.328769	0.410961	0.306553	0.38915	0.001927	0.000549021	0.0199198	0.0189422	8.46
0.326005	0.406044	0.326474	0.408093	0.304213	0.386231	0.0018888	0.000742601	0.0199316	0.0189517	8.47
0.323557	0.403423	0.324147	0.405183	0.30184	0.383271	0.00181611	0.00102963	0.0199441	0.0189617	8.48
0.321058	0.400812	0.321787	0.402234	0.299435	0.38027	0.00171929	0.00138186	0.0199573	0.0189721	8.49
0.318522	0.398175	0.319395	0.399244	0.296997	0.377229	0.00161045	0.00176619	0.019971	0.0189829	8.5
0.315961	0.395478	0.316971	0.396214	0.294527	0.374148	0.00150232	0.00214794	0.0199853	0.0189941	8.51
0.313387	0.39269	0.314515	0.393144	0.292024	0.371028	0.00140698	0.00249414	0.0200002	0.0190056	8.52
0.31081	0.389787	0.312028	0.390035	0.28949	0.367868	0.00133481	0.0027765	0.0200155	0.0190173	8.53
0.308237	0.38675	0.30951	0.386887	0.286925	0.364669	0.00129357	0.00297384	0.0200314	0.0190292	8.54
0.305927	0.382869	0.30696	0.383701	0.284328	0.361432	0.00167963	0.00200086	0.0200476	0.0190413	8.55
0.303838	0.378261	0.30438	0.380476	0.281701	0.358157	0.00180718	0.0017357	0.0200642	0.0190534	8.56
0.301664	0.373767	0.30177	0.377213	0.279043	0.354844	0.0022997	0.000471047	0.0200811	0.0190655	8.57
0.299365	0.369495	0.299129	0.373912	0.276356	0.351494	0.00271752	-0.000589209	0.0200983	0.0190775	8.58
0.296913	0.365524	0.296459	0.370574	0.273638	0.348107	0.00302698	-0.00135303	0.0201156	0.0190893	8.59
0.294292	0.361896	0.293759	0.367199	0.270891	0.344683	0.00320589	-0.00175988	0.0201331	0.019101	8.6
0.291501	0.358618	0.291029	0.363787	0.268114	0.341224	0.00324511	-0.001785	0.0201508	0.0191123	8.61
0.28855	0.35566	0.288271	0.360338	0.265309	0.337729	0.00314887	-0.0014402	0.0201684	0.0191233	8.62
0.285464	0.35296	0.285483	0.356854	0.262475	0.334198	0.0029338	-0.000771193	0.0201861	0.0191338	8.63
0.282272	0.350433	0.282667	0.353334	0.259614	0.330633	0.00262684	0.000148105	0.0202037	0.0191438	8.64
0.279014	0.347976	0.279823	0.349779	0.256724	0.327033	0.00226232	0.00122364	0.0202213	0.0191532	8.65
0.275729	0.345481	0.276951	0.346188	0.253806	0.3234	0.00187843	0.00235085	0.0202387	0.019162	8.66
0.272454	0.342846	0.274051	0.342563	0.250862	0.319733	0.00151354	0.0034248	0.020256	0.0191701	8.67
0.269223	0.339983	0.271123	0.338904	0.24789	0.316033	0.00120257	0.00434996	0.0202731	0.0191775	8.68
0.26606	0.336826	0.268169	0.335211	0.244892	0.3123	0.000973976	0.00504869	0.0202901	0.019184	8.69
0.262981	0.333334	0.265188	0.331485	0.241868	0.308535	0.000847301	0.00546768	0.0203067	0.0191898	8.7
0.259988	0.329498	0.26218	0.327725	0.238817	0.304738	0.000831792	0.00558184	0.0203232	0.0191946	8.71
0.257077	0.325338	0.259146	0.323932	0.235741	0.300909	0.00092597	0.0053954	0.0203394	0.0191986	8.72
0.25423	0.320899	0.256086	0.320107	0.23264	0.29705	0.0011182	0.00494038	0.0203553	0.0192016	8.73
0.251423	0.316248	0.253	0.316251	0.229513	0.29316	0.00138822	0.00427231	0.020371	0.0192037	8.74
0.248628	0.311465	0.24989	0.312362	0.226362	0.289239	0.00170939	0.00346411	0.0203864	0.0192048	8.75
0.245813	0.306639	0.246754	0.308442	0.223186	0.285289	0.00205142	0.00259862	0.0204016	0.0192049	8.76
0.242948	0.301851	0.243593	0.304492	0.219987	0.281309	0.00238334	0.00176046	0.0204165	0.019204	8.77
0.240007	0.297177	0.240408	0.30051	0.216763	0.2773	0.0026764	0.00102809	0.0204312	0.0192022	8.78
0.236968	0.292674	0.237199	0.296499	0.213516	0.273263	0.00290668	0.000466794	0.0204457	0.0191994	8.79
0.233819	0.288379	0.233967	0.292459	0.210246	0.269197	0.00305703	0.00012316	0.02046	0.0191956	8.8
0.230555	0.284304	0.230711	0.288389	0.206953	0.265103	0.00311867	2.10351e-05	0.020474	0.0191908	8.81
0.227181	0.280438	0.227432	0.28429	0.203637	0.260982	0.003091	0.000161851	0.0204879	0.019185	8.82
0.223709	0.276749	0.22413	0.280162	0.200299	0.256834	0.00298216	0.000523169	0.0205016	0.0191783	8.83
0.220157	0.273187	0.220806	0.276007	0.196939	0.252659	0.00280703	0.00106422	0.0205152	0.0191707	8.84
0.21655	0.269691	0.217459	0.271824	0.193558	0.248458	0.00258623	0.00172865	0.0205287	0.0191621	8.85
0.212912	0.266191	0.214091	0.267614	0.190155	0.244231	0.00234372	0.00245098	0.020542	0.0191526	8.86
0.209269	0.26262	0.210702	0.263377	0.186731	0.239979	0.00210446	0.00316313	0.0205552	0.0191421	8.87
0.205644	0.258917	0.207291	0.259114	0.183287	0.235701	0.00189203	0.0038008	0.0205683	0.0191307	8.88
0.202054	0.255035	0.20386	0.254825	0.179822	0.231399	0.0017265	0.00430934	0.0205813	0.0191185	8.89
0.198513	0.250941	0.200408	0.25051	0.176337	0.227073	0.00162273	0.00464839	0.0205941	0.0191053	8.9
0.195046	0.246564	0.196937	0.246171	0.172833	0.222723	0.0016216	0.00470556	0.0206069	0.0190911	8.91
0.191648	0.241918	0.193445	0.241807	0.16931	0.21835	0.00166788	0.00463349	0.0206196	0.0190761	8.92
0.188287	0.237098	0.189935	0.237418	0.165767	0.213955	0.00180816	0.00430361	0.0206321	0.0190601	8.93
0.184946	0.232149	0.186405	0.233006	0.162207	0.209536	0.00199536	0.00384559	0.0206445	0.0190432	8.94
0.181606	0.227125	0.182856	0.22857	0.158628	0.205096	0.00221146	0.00330869	0.0206568	0.0190253	8.95
0.178247	0.222083	0.17929	0.224112	0.155031	0.200635	0.00243648	0.00274738	0.0206688	0.0190064	8.96
0.174849	0.217075	0.175705	0.219631	0.151417	0.196153	0.00265043	0.00221608	0.0206807	0.0189865	8.97
0.171395	0.212149	0.172103	0.215129	0.147786	0.19165	0.00283516	0.0017641	0.0206923	0.0189655	8.98
0.167875	0.207339	0.168484	0.210605	0.144139	0.187127	0.00297596	0.00143128	0.0207037	0.0189435	8.99
0.16428	0.202665	0.164847	0.206059	0.140475	0.182585	0.00306281	0.00124468	0.0207148	0.0189203	9
0.160609	0.198132	0.161195	0.201493	0.136795	0.178024	0.00309108	0.00121658	0.0207256	0.018896	9.01
0.156866	0.193731	0.157526	0.196907	0.133101	0.173444	0.00306178	0.00134402	0.020736	0.0188705	9.02
0.153062	0.189436	0.153841	0.192302	0.129391	0.168846	0.00298117	0.00160965	0.020746	0.0188438	9.03
0.149207	0.185215	0.150141	0.187677	0.125666	0.164231	0.00286004	0.00198398	0.0207556	0.0188158	9.04
0.14532	0.181024	0.146426	0.183033	0.121928	0.159599	0.00271244	0.00242866	0.0207647	0.0187865	9.05
0.141416	0.17682	0.142697	0.178371	0.118175	0.15495	0.00255428	0.00290036	0.0207733	0.0187558	9.06
0.137512	0.172559	0.138953	0.173691	0.11441	0.150286	0.00240177	0.00335507	0.0207814	0.0187237	9.07
0.133622	0.168204	0.135195	0.168994	0.110631	0.145606	0.0022699	0.00375217	0.0207888	0.0186902	9.08
0.129758	0.163727	0.131424	0.16428	0.10684	0.140911	0.00217106	0.00405809	0.0207957	0.0186552	9.09
0.125926	0.159109	0.127639	0.159549	0.103037	0.136202	0.00211408	0.00424911	0.0208019	0.0186187	9.1
0.122166	0.154246	0.123842	0.154803	0.0992221	0.131479	0.0021574	0.00416308	0.0208075	0.0185806	9.11
0.118468	0.149162	0.120033	0.150041	0.095396	0.126742	0.00220673	0.00406275	0.0208123	0.0185409	9.12
0.114786	0.14399	0.116211	0.145264	0.0915589	0.121992	0.0023436	0.00372107	0.0208164	0.0184996	9.13
0.111105	0.138771	0.112378	0.140472	0.0877114	0.117231	0.00250023	0.00332632	0.0208198	0.0184567	9.14
0.107411	0.133546	0.108533	0.135667	0.0838537	0.112457	0.0026621	0.00291818	0.0208225	0.0184122	9.15
0.10369	0.128352	0.104678	0.130847	0.0799864	0.107672	0.00281478	0.00253588	0.0208243	0.0183659	9.16
0.0999306	0.123224	0.100812	0.126015	0.0761097	0.102875	0.00294528	0.00221459	0.0208254	0.018318	9.17
0.0961244	0.118185	0.0969364	0.12117	0.0722242	0.0980688	0.00304317	0.00198229	0.0208258	0.0182684	9.18
0.0922665	0.113249	0.0930508	0.116314	0.0683301	0.0932523	0.00310146	0.00185748	0.0208253	0.0182171	9.19
0.0883565	0.108419	0.089156	0.111445	0.0644279	0.0884263	0.00311715	0.00184775	0.0208241	0.0181641	9.2
0.0843976	0.103685	0.0852522	0.106565	0.0605179	0.0835914	0.00309124	0.00194986	0.0208221	0.0181095	9.21
0.0803971	0.099031	0.0813399	0.101675	0.0566005	0.0787479	0.00302852	0.00215026	0.0208193	0.0180532	9.22
0.0763647	0.0944302	0.0774195	0.0967743	0.0526761	0.0738964	0.002937	0.00242675	0.0208158	0.0179952	9.23
0.0723121	0.0898526	0.0734913	0.0918641	0.0487451	0.0690373	0.00282701	0.00275095	0.0208116	0.0179356	9.24
0.0682518	0.0852658	0.0695558	0.0869447	0.0448079	0.0641711	0.00271016	0.00309121	0.0208067	0.0178744	9.25
0.0641957	0.0806392	0.0656133	0.0820167	0.0408647	0.0592983	0.00259818	0.00341572	0.020801	0.0178117	9.26
0.0601542	0.0759461	0.0616643	0.0770804	0.0369161	0.0544193	0.00250184	0.0036954	0.0207947	0.0177474	9.27
0.0561353	0.0711667	0.0577091	0.0721364	0.0329624	0.0495346	0.00242998	0.00390657	0.0207877	0.0176815	9.28
0.0521443	0.0662892	0.0537481	0.0671851	0.0290039	0.0446446	0.00238877	0.00403287	0.0207801	0.0176142	9.29
0.0481965	0.0612722	0.0497818	0.0622272	0.025041	0.0397499	0.00240182	0.00400863	0.0207719	0.0175454	9.3
0.0442881	0.0561286	0.0458104	0.0572631	0.0210742	0.0348508	0.0024331	0.00393572	0.020763	0.0174752	9.31
0.0403986	0.0509174	0.0418345	0.0522932	0.0171038	0.0299479	0.00251174	0.0037322	0.0207536	0.0174037	9.32
0.0365194	0.045664	0.0378545	0.0473181	0.0131301	0.0250415	0.00260897	0.00347876	0.0207436	0.0173307	9.33
0.0326409	0.040396	0.0338706	0.0423382	0.00915358	0.0201323	0.00271536	0.00320133	0.020733	0.0172565	9.34
0.0287537	0.0351412	0.0298833	0.0373541	0.00517461	0.0152206	0.00282096	0.00292698	0.0207219	0.0171809	9.35
0.024849	0.0299242	0.0258931	0.0323663	0.00119358	0.0103069	0.00291631	0.0026813	0.0207103	0.0171041	9.36
0.0209198	0.0247651	0.0219002	0.0273753	-0.00278913	0.00539169	0.00299323	0.00248617	0.0206982	0.0170261	9.37
0.0169617	0.0196773	0.0179052	0.0223815	-0.00677312	0.000475449	0.00304558	0.00235778	0.0206855	0.0169468	9.38
0.0129788	0.0146498	0.0139084	0.0173855	-0.010758	-0.00444135	0.00307123	0.00230121	0.0206724	0.0168664	9.39
0.00898149	0.00965442	0.00991017	0.0123877	-0.0147433	-0.00935824	0.00308132	0.00228417	0.0206587	0.0167848	9.4
0.00495585	0.00473188	0.00591097	0.00738871	-0.0187288	-0.0142747	0.0030697	0.00232381	0.0206445	0.016702	9.41
0.000904473	-0.000123273	0.00191118	0.00238897	-0.0227139	-0.0191903	0.00303153	0.00243388	0.0206298	0.0166181	9.42
-0.0031663	-0.00492681	-0.00208881	-0.00261101	-0.0266983	-0.0241045	0.00297078	0.00260342	0.0206146	0.0165331	9.43
-0.00724859	-0.00969861	-0.00608858	-0.00761073	-0.0306815	-0.0290168	0.00289418	0.0028141	0.0205989	0.0164469	9.44
-0.0113337	-0.0144606	-0.0100877	-0.0126097	-0.0346632	-0.0339268	0.00280957	0.00304461	0.0205826	0.0163597	9.45
-0.015413	-0.0192346	-0.0140859	-0.0176074	-0.0386429	-0.0388339	0.00272518	0.00327265	0.0205658	0.0162713	9.46
-0.0194786	-0.0240403	-0.0180827	-0.0226033	-0.0426202	-0.0437376	0.00264887	0.0034771	0.0205484	0.0161819	9.47
-0.0235241	-0.0288932	-0.0220776	-0.027597	-0.0465948	-0.0486375	0.00258738	0.00363985	0.0205304	0.0160913	9.48
-0.0275448	-0.0338037	-0.0260703	-0.0325879	-0.0505662	-0.0535331	0.00254577	0.00374744	0.0205119	0.0159997	9.49
-0.0315361	-0.0387837	-0.0300604	-0.0375756	-0.0545339	-0.0584238	0.002528	0.00378931	0.0204928	0.0159069	9.5
-0.0354955	-0.0438377	-0.0340476	-0.0425595	-0.0584976	-0.0633091	0.00253823	0.00375387	0.020473	0.0158131	9.51
-0.0394316	-0.0489401	-0.0380313	-0.0475391	-0.0624569	-0.0681886	0.00257206	0.00365376	0.0204526	0.0157182	9.52
-0.0433491	-0.0540764	-0.0420112	-0.052514	-0.0664114	-0.0730618	0.00262283	0.00350757	0.0204316	0.0156222	9.53
-0.0472537	-0.0592293	-0.0459869	-0.0574836	-0.0703606	-0.0779281	0.00268495	0.00333063	0.0204099	0.0155251	9.54
-0.0511518	-0.06438	-0.049958	-0.0624475	-0.0743041	-0.0827871	0.00275195	0.00314043	0.0203876	0.0154269	9.55
-0.0550497	-0.0695102	-0.0539241	-0.0674052	-0.0782416	-0.0876383	0.00281718	0.00295495	0.0203646	0.0153276	9.56
-0.0589528	-0.0746036	-0.0578849	-0.0723561	-0.0821726	-0.0924812	0.00287436	0.00279096	0.020341	0.0152273	9.57
-0.0628655	-0.0796474	-0.0618398	-0.0772997	-0.0860968	-0.0973153	0.00291821	0.0026625	0.0203167	0.015126	9.58
-0.0667897	-0.0846353	-0.0657885	-0.0822357	-0.0900137	-0.10214	0.00294511	0.00257902	0.0202917	0.0150235	9.59
-0.0707198	-0.0895822	-0.0697307	-0.0871634	-0.093923	-0.106955	0.00295492	0.00254023	0.020266	0.0149201	9.6
-0.0746411	-0.0945289	-0.0736659	-0.0920824	-0.0978242	-0.11176	0.00295968	0.00251103	0.0202397	0.0148157	9.61
-0.0785499	-0.0994846	-0.0775937	-0.0969922	-0.101717	-0.116554	0.0029714	0.00245677	0.0202128	0.0147102	9.62
-0.0824463	-0.104447	-0.0815138	-0.101892	-0.105601	-0.121338	0.00297967	0.00240796	0.0201852	0.0146039	9.63
-0.0863178	-0.109449	-0.0854257	-0.106782	-0.109476	-0.126109	0.00300842	0.00229604	0.020157	0.0144966	9.64
-0.0902017	-0.11438	-0.0893291	-0.111661	-0.113342	-0.130869	0.0030285	0.00220628	0.0201282	0.0143884	9.65
-0.0940723	-0.119313	-0.0932236	-0.116529	-0.117197	-0.135616	0.00303756	0.00214642	0.0200988	0.0142793	9.66
-0.0979274	-0.124252	-0.0971087	-0.121386	-0.121042	-0.14035	0.00305945	0.0020484	0.0200688	0.0141695	9.67
-0.101807	-0.129076	-0.100984	-0.12623	-0.124877	-0.14507	0.00306262	0.00200474	0.0200383	0.0140588	9.68
-0.105709	-0.133791	-0.104849	-0.131062	-0.128701	-0.149777	0.00303232	0.00205909	0.0200073	0.0139475	9.69
-0.109627	-0.138411	-0.108704	-0.13588	-0.132513	-0.15447	0.002972	0.002202	0.0199758	0.0138354	9.7
-0.113555	-0.142957	-0.112548	-0.140685	-0.136313	-0.159148	0.0028878	0.00241598	0.0199439	0.0137228	9.71
-0.117482	-0.147453	-0.116381	-0.145476	-0.140102	-0.163811	0.00278784	0.00267751	0.0199115	0.0136095	9.72
-0.121399	-0.151928	-0.120202	-0.150252	-0.143878	-0.168458	0.00268136	0.0029596	0.0198788	0.0134957	9.73
-0.125296	-0.156408	-0.124011	-0.155014	-0.147642	-0.173089	0.00257782	0.00323442	0.0198457	0.0133815	9.74
-0.129164	-0.160919	-0.127808	-0.15976	-0.151392	-0.177704	0.00248596	0.003476	0.0198122	0.0132668	9.75
-0.132996	-0.165478	-0.131592	-0.164489	-0.155129	-0.182303	0.0024131	0.00366249	0.0197785	0.0131517	9.76
-0.136789	-0.170098	-0.135362	-0.169203	-0.158852	-0.186884	0.00236442	0.00377806	0.0197444	0.0130364	9.77
-0.140531	-0.174807	-0.139119	-0.173899	-0.162561	-0.191447	0.00234289	0.00381345	0.0197101	0.0129207	9.78
-0.144225	-0.179602	-0.142863	-0.178578	-0.166255	-0.195992	0.0023646	0.00372075	0.0196756	0.0128048	9.79
-0.147884	-0.184439	-0.146592	-0.18324	-0.169935	-0.200519	0.00240959	0.00355799	0.0196409	0.0126888	9.8
-0.151515	-0.189297	-0.150306	-0.187882	-0.173599	-0.205027	0.00247087	0.0033452	0.019606	0.0125726	9.81
-0.155126	-0.194154	-0.154005	-0.192507	-0.177248	-0.209516	0.00254114	0.00310333	0.0195709	0.0124564	9.82
-0.158724	-0.198985	-0.157689	-0.197111	-0.180881	-0.213985	0.00261256	0.00285514	0.0195357	0.0123401	9.83
-0.162316	-0.203769	-0.161357	-0.201697	-0.184497	-0.218433	0.00267746	0.002623	0.0195004	0.0122238	9.84
-0.165908	-0.208488	-0.165009	-0.206262	-0.188097	-0.222862	0.00272907	0.00242684	0.0194649	0.0121075	9.85
-0.169504	-0.213126	-0.168645	-0.210806	-0.19168	-0.227269	0.00276209	0.00228236	0.0194294	0.0119913	9.86
-0.173097	-0.217702	-0.172263	-0.215329	-0.195246	-0.231654	0.00277494	0.00219453	0.0193937	0.0118752	9.87
-0.176674	-0.222257	-0.175865	-0.219831	-0.198794	-0.236018	0.00278415	0.00211472	0.019358	0.0117592	9.88
-0.18025	-0.22674	-0.179449	-0.224311	-0.202324	-0.24036	0.00278129	0.00206856	0.0193221	0.0116434	9.89
-0.183821	-0.231162	-0.183014	-0.228768	-0.205836	-0.244679	0.00276601	0.00205766	0.0192862	0.0115278	9.9
-0.187397	-0.235489	-0.186562	-0.233202	-0.209329	-0.248975	0.00273132	0.0021035	0.0192503	0.0114123	9.91
-0.190975	-0.239734	-0.190091	-0.237614	-0.212803	-0.253247	0.00267421	0.00221571	0.0192142	0.0112971	9.92
-0.194546	-0.243912	-0.193601	-0.242001	-0.216257	-0.257495	0.00260017	0.00237846	0.0191781	0.0111821	9.93
-0.198106	-0.248044	-0.197091	-0.246364	-0.219692	-0.261719	0.00251557	0.00257327	0.0191419	0.0110674	9.94
-0.201645	-0.25215	-0.200562	-0.250703	-0.223106	-0.265919	0.00242746	0.00277942	0.0191056	0.0109529	9.95
-0.205156	-0.256251	-0.204013	-0.255016	-0.2265	-0.270093	0.00234291	0.00297599	0.0190693	0.0108388	9.96
-0.208634	-0.260363	-0.207443	-0.259304	-0.229874	-0.274241	0.00226836	0.00314381	0.0190329	0.0107249	9.97
-0.212073	-0.264501	-0.210853	-0.263566	-0.233226	-0.278363	0.00220902	0.00326715	0.0189964	0.0106113	9.98
-0.215471	-0.268672	-0.214241	-0.267802	-0.236556	-0.282459	0.00216846	0.00333505	0.0189599	0.0104981	9.99
-0.218779	-0.273021	-0.217608	-0.272011	-0.239865	-0.286528	0.00214659	0.00334751	0.0189233	0.0103853	10
